# Supplementary material for: Subjective and Clinically Assessed Hearing Loss; A Cross-Sectional Register-Based Study on a Swedish Population Aged 18 through 50 Years
Source: PLoS One. 2015 Apr 13;10(4):e0123290. doi: 10.1371/journal.pone.0123290 (PMC4395427; doi:10.1371/journal.pone.0123290)
Supplement: S2 Table — (XLSX) [file pone.0123290.s002.xlsx]

## Sheet: Data_PVidehultPierre_etal
Age	id	GenderCode	soc_education	her_hear	her_tinnitus	her_difficulties_one	her_difficulties_sev	Postalcode	Frequency	PTA_HearingImpairment
26	31678	1	3	2	3	3	3	90	500	0
26	31678	1	3	2	3	3	3	90	1000	0
26	31678	1	3	2	3	3	3	90	2000	0
26	31678	1	3	2	3	3	3	90	3000	0
26	31678	1	3	2	3	3	3	90	4000	0
26	31678	1	3	2	3	3	3	90	6000	0
45	31668	1	2	2	3	3	2	12	6000	1
45	31668	1	2	2	3	3	2	12	500	0
45	31668	1	2	2	3	3	2	12	1000	0
45	31668	1	2	2	3	3	2	12	2000	0
45	31668	1	2	2	3	3	2	12	3000	0
45	31668	1	2	2	3	3	2	12	4000	0
29	31665	2	3	1	3	3	3	11	500	0
29	31665	2	3	1	3	3	3	11	1000	0
29	31665	2	3	1	3	3	3	11	2000	0
29	31665	2	3	1	3	3	3	11	3000	0
29	31665	2	3	1	3	3	3	11	4000	0
29	31665	2	3	1	3	3	3	11	6000	0
20	31664	2	3	1	3	3	3	90	500	0
20	31664	2	3	1	3	3	3	90	1000	0
20	31664	2	3	1	3	3	3	90	2000	0
20	31664	2	3	1	3	3	3	90	3000	0
20	31664	2	3	1	3	3	3	90	4000	0
20	31664	2	3	1	3	3	3	90	6000	0
35	31661	2	3	1	3	3	3	11	500	0
35	31661	2	3	1	3	3	3	11	1000	0
35	31661	2	3	1	3	3	3	11	2000	0
35	31661	2	3	1	3	3	3	11	3000	0
35	31661	2	3	1	3	3	3	11	4000	0
35	31661	2	3	1	3	3	3	11	6000	0
23	31657	2	3	1	3	3	2	90	500	0
23	31657	2	3	1	3	3	2	90	1000	0
23	31657	2	3	1	3	3	2	90	2000	0
23	31657	2	3	1	3	3	2	90	3000	0
23	31657	2	3	1	3	3	2	90	4000	0
23	31657	2	3	1	3	3	2	90	6000	0
33	31655	2	3	1	3	3	3	16	500	0
33	31655	2	3	1	3	3	3	16	1000	0
33	31655	2	3	1	3	3	3	16	2000	0
33	31655	2	3	1	3	3	3	16	3000	0
33	31655	2	3	1	3	3	3	16	4000	0
33	31655	2	3	1	3	3	3	16	6000	0
24	31652	2	3	1	3	3	3	11	500	0
24	31652	2	3	1	3	3	3	11	1000	0
24	31652	2	3	1	3	3	3	11	2000	0
24	31652	2	3	1	3	3	3	11	3000	0
24	31652	2	3	1	3	3	3	11	4000	0
24	31652	2	3	1	3	3	3	11	6000	0
20	31648	2	2	2	1	3	3	90	500	0
20	31648	2	2	2	1	3	3	90	1000	0
20	31648	2	2	2	1	3	3	90	2000	0
20	31648	2	2	2	1	3	3	90	3000	0
20	31648	2	2	2	1	3	3	90	4000	0
20	31648	2	2	2	1	3	3	90	6000	0
36	31646	1	3	1	3	999	999	74	500	0
36	31646	1	3	1	3	999	999	74	1000	0
36	31646	1	3	1	3	999	999	74	2000	0
36	31646	1	3	1	3	999	999	74	3000	0
36	31646	1	3	1	3	999	999	74	4000	0
36	31646	1	3	1	3	999	999	74	6000	0
43	31642	2	3	1	3	3	2	13	500	0
43	31642	2	3	1	3	3	2	13	1000	0
43	31642	2	3	1	3	3	2	13	2000	0
43	31642	2	3	1	3	3	2	13	3000	0
43	31642	2	3	1	3	3	2	13	4000	0
43	31642	2	3	1	3	3	2	13	6000	0
45	31640	2	4	2	3	3	2	11	6000	1
45	31640	2	4	2	3	3	2	11	500	0
45	31640	2	4	2	3	3	2	11	1000	0
45	31640	2	4	2	3	3	2	11	2000	0
45	31640	2	4	2	3	3	2	11	3000	0
45	31640	2	4	2	3	3	2	11	4000	0
34	31638	1	1	1	998	999	999	13	500	0
34	31638	1	1	1	998	999	999	13	1000	0
34	31638	1	1	1	998	999	999	13	2000	0
34	31638	1	1	1	998	999	999	13	3000	0
34	31638	1	1	1	998	999	999	13	4000	0
34	31638	1	1	1	998	999	999	13	6000	0
45	31636	1	2	1	3	3	3	91	500	0
45	31636	1	2	1	3	3	3	91	1000	0
45	31636	1	2	1	3	3	3	91	2000	0
45	31636	1	2	1	3	3	3	91	3000	0
45	31636	1	2	1	3	3	3	91	4000	0
45	31636	1	2	1	3	3	3	91	6000	0
22	31633	1	2	1	3	3	3	17	500	0
22	31633	1	2	1	3	3	3	17	1000	0
22	31633	1	2	1	3	3	3	17	2000	0
22	31633	1	2	1	3	3	3	17	3000	0
22	31633	1	2	1	3	3	3	17	4000	0
22	31633	1	2	1	3	3	3	17	6000	0
42	31631	2	3	2	2	3	3	90	500	0
42	31631	2	3	2	2	3	3	90	1000	0
42	31631	2	3	2	2	3	3	90	2000	0
42	31631	2	3	2	2	3	3	90	3000	0
42	31631	2	3	2	2	3	3	90	4000	0
42	31631	2	3	2	2	3	3	90	6000	0
25	31629	2	3	1	3	3	3	12	500	0
25	31629	2	3	1	3	3	3	12	1000	0
25	31629	2	3	1	3	3	3	12	2000	0
25	31629	2	3	1	3	3	3	12	3000	0
25	31629	2	3	1	3	3	3	12	4000	0
25	31629	2	3	1	3	3	3	12	6000	0
24	31628	1	2	2	1	3	1	12	500	0
24	31628	1	2	2	1	3	1	12	1000	0
24	31628	1	2	2	1	3	1	12	2000	0
24	31628	1	2	2	1	3	1	12	3000	0
24	31628	1	2	2	1	3	1	12	4000	0
24	31628	1	2	2	1	3	1	12	6000	0
41	31626	2	2	1	3	3	3	18	500	0
41	31626	2	2	1	3	3	3	18	1000	0
41	31626	2	2	1	3	3	3	18	2000	0
41	31626	2	2	1	3	3	3	18	3000	0
41	31626	2	2	1	3	3	3	18	4000	0
41	31626	2	2	1	3	3	3	18	6000	0
26	31625	1	3	1	3	999	999	11	500	0
26	31625	1	3	1	3	999	999	11	1000	0
26	31625	1	3	1	3	999	999	11	2000	0
26	31625	1	3	1	3	999	999	11	3000	0
26	31625	1	3	1	3	999	999	11	4000	0
26	31625	1	3	1	3	999	999	11	6000	0
33	31624	2	2	1	1	999	999	12	500	0
33	31624	2	2	1	1	999	999	12	1000	0
33	31624	2	2	1	1	999	999	12	2000	0
33	31624	2	2	1	1	999	999	12	3000	0
33	31624	2	2	1	1	999	999	12	4000	0
33	31624	2	2	1	1	999	999	12	6000	0
38	31623	2	3	2	1	2	2	90	1000	1
38	31623	2	3	2	1	2	2	90	2000	1
38	31623	2	3	2	1	2	2	90	3000	1
38	31623	2	3	2	1	2	2	90	4000	1
38	31623	2	3	2	1	2	2	90	6000	1
38	31623	2	3	2	1	2	2	90	500	0
22	31620	2	3	1	3	999	999	62	500	0
22	31620	2	3	1	3	999	999	62	1000	0
22	31620	2	3	1	3	999	999	62	2000	0
22	31620	2	3	1	3	999	999	62	3000	0
22	31620	2	3	1	3	999	999	62	4000	0
22	31620	2	3	1	3	999	999	62	6000	0
28	31619	1	3	1	3	3	3	11	500	0
28	31619	1	3	1	3	3	3	11	1000	0
28	31619	1	3	1	3	3	3	11	2000	0
28	31619	1	3	1	3	3	3	11	3000	0
28	31619	1	3	1	3	3	3	11	4000	0
28	31619	1	3	1	3	3	3	11	6000	0
28	31618	2	3	1	1	999	999	12	500	0
28	31618	2	3	1	1	999	999	12	1000	0
28	31618	2	3	1	1	999	999	12	2000	0
28	31618	2	3	1	1	999	999	12	3000	0
28	31618	2	3	1	1	999	999	12	4000	0
28	31618	2	3	1	1	999	999	12	6000	0
29	31616	2	3	1	3	3	3	11	500	0
29	31616	2	3	1	3	3	3	11	1000	0
29	31616	2	3	1	3	3	3	11	2000	0
29	31616	2	3	1	3	3	3	11	3000	0
29	31616	2	3	1	3	3	3	11	4000	0
29	31616	2	3	1	3	3	3	11	6000	0
39	31615	1	999	1	3	999	999	12	500	0
39	31615	1	999	1	3	999	999	12	1000	0
39	31615	1	999	1	3	999	999	12	2000	0
39	31615	1	999	1	3	999	999	12	3000	0
39	31615	1	999	1	3	999	999	12	4000	0
39	31615	1	999	1	3	999	999	12	6000	0
25	31612	1	3	1	3	3	3	11	500	0
25	31612	1	3	1	3	3	3	11	1000	0
25	31612	1	3	1	3	3	3	11	2000	0
25	31612	1	3	1	3	3	3	11	3000	0
25	31612	1	3	1	3	3	3	11	4000	0
25	31612	1	3	1	3	3	3	11	6000	0
37	31603	1	3	1	3	3	3	90	500	0
37	31603	1	3	1	3	3	3	90	1000	0
37	31603	1	3	1	3	3	3	90	2000	0
37	31603	1	3	1	3	3	3	90	3000	0
37	31603	1	3	1	3	3	3	90	4000	0
37	31603	1	3	1	3	3	3	90	6000	0
41	31602	2	2	1	3	3	3	19	500	0
41	31602	2	2	1	3	3	3	19	1000	0
41	31602	2	2	1	3	3	3	19	2000	0
41	31602	2	2	1	3	3	3	19	3000	0
41	31602	2	2	1	3	3	3	19	4000	0
41	31602	2	2	1	3	3	3	19	6000	0
41	31601	1	3	1	3	999	999	16	500	0
41	31601	1	3	1	3	999	999	16	1000	0
41	31601	1	3	1	3	999	999	16	2000	0
41	31601	1	3	1	3	999	999	16	3000	0
41	31601	1	3	1	3	999	999	16	4000	0
41	31601	1	3	1	3	999	999	16	6000	0
34	31599	1	3	1	3	999	999	11	500	0
34	31599	1	3	1	3	999	999	11	1000	0
34	31599	1	3	1	3	999	999	11	2000	0
34	31599	1	3	1	3	999	999	11	3000	0
34	31599	1	3	1	3	999	999	11	4000	0
34	31599	1	3	1	3	999	999	11	6000	0
21	31597	1	3	1	3	3	3	11	500	0
21	31597	1	3	1	3	3	3	11	1000	0
21	31597	1	3	1	3	3	3	11	2000	0
21	31597	1	3	1	3	3	3	11	3000	0
21	31597	1	3	1	3	3	3	11	4000	0
21	31597	1	3	1	3	3	3	11	6000	0
44	31593	1	2	1	3	3	3	13	500	0
44	31593	1	2	1	3	3	3	13	1000	0
44	31593	1	2	1	3	3	3	13	2000	0
44	31593	1	2	1	3	3	3	13	3000	0
44	31593	1	2	1	3	3	3	13	4000	0
44	31593	1	2	1	3	3	3	13	6000	0
23	31592	2	3	1	3	3	3	90	500	0
23	31592	2	3	1	3	3	3	90	1000	0
23	31592	2	3	1	3	3	3	90	2000	0
23	31592	2	3	1	3	3	3	90	3000	0
23	31592	2	3	1	3	3	3	90	4000	0
23	31592	2	3	1	3	3	3	90	6000	0
32	31591	1	3	1	1	3	1	90	500	0
32	31591	1	3	1	1	3	1	90	1000	0
32	31591	1	3	1	1	3	1	90	2000	0
32	31591	1	3	1	1	3	1	90	3000	0
32	31591	1	3	1	1	3	1	90	4000	0
32	31591	1	3	1	1	3	1	90	6000	0
38	31589	1	3	1	3	999	999	12	500	0
38	31589	1	3	1	3	999	999	12	1000	0
38	31589	1	3	1	3	999	999	12	2000	0
38	31589	1	3	1	3	999	999	12	3000	0
38	31589	1	3	1	3	999	999	12	4000	0
38	31589	1	3	1	3	999	999	12	6000	0
30	31588	1	2	1	1	999	999	17	500	0
30	31588	1	2	1	1	999	999	17	1000	0
30	31588	1	2	1	1	999	999	17	2000	0
30	31588	1	2	1	1	999	999	17	3000	0
30	31588	1	2	1	1	999	999	17	4000	0
30	31588	1	2	1	1	999	999	17	6000	0
31	31586	1	2	1	3	3	3	13	500	0
31	31586	1	2	1	3	3	3	13	1000	0
31	31586	1	2	1	3	3	3	13	2000	0
31	31586	1	2	1	3	3	3	13	3000	0
31	31586	1	2	1	3	3	3	13	4000	0
31	31586	1	2	1	3	3	3	13	6000	0
43	31582	1	2	2	1	3	2	12	500	0
43	31582	1	2	2	1	3	2	12	1000	0
43	31582	1	2	2	1	3	2	12	2000	0
43	31582	1	2	2	1	3	2	12	3000	0
43	31582	1	2	2	1	3	2	12	4000	0
43	31582	1	2	2	1	3	2	12	6000	0
21	31580	1	2	1	3	3	3	16	500	0
21	31580	1	2	1	3	3	3	16	1000	0
21	31580	1	2	1	3	3	3	16	2000	0
21	31580	1	2	1	3	3	3	16	3000	0
21	31580	1	2	1	3	3	3	16	4000	0
21	31580	1	2	1	3	3	3	16	6000	0
32	31577	2	3	1	3	3	3	16	500	0
32	31577	2	3	1	3	3	3	16	1000	0
32	31577	2	3	1	3	3	3	16	2000	0
32	31577	2	3	1	3	3	3	16	3000	0
32	31577	2	3	1	3	3	3	16	4000	0
32	31577	2	3	1	3	3	3	16	6000	0
28	31572	1	2	1	3	999	999	12	500	0
28	31572	1	2	1	3	999	999	12	1000	0
28	31572	1	2	1	3	999	999	12	2000	0
28	31572	1	2	1	3	999	999	12	3000	0
28	31572	1	2	1	3	999	999	12	4000	0
28	31572	1	2	1	3	999	999	12	6000	0
22	31568	2	3	2	1	3	2	90	500	0
22	31568	2	3	2	1	3	2	90	1000	0
22	31568	2	3	2	1	3	2	90	2000	0
22	31568	2	3	2	1	3	2	90	3000	0
22	31568	2	3	2	1	3	2	90	4000	0
22	31568	2	3	2	1	3	2	90	6000	0
33	31567	2	3	1	3	3	2	16	500	0
33	31567	2	3	1	3	3	2	16	1000	0
33	31567	2	3	1	3	3	2	16	2000	0
33	31567	2	3	1	3	3	2	16	3000	0
33	31567	2	3	1	3	3	2	16	4000	0
33	31567	2	3	1	3	3	2	16	6000	0
21	31566	2	3	1	3	999	999	90	500	0
21	31566	2	3	1	3	999	999	90	1000	0
21	31566	2	3	1	3	999	999	90	2000	0
21	31566	2	3	1	3	999	999	90	3000	0
21	31566	2	3	1	3	999	999	90	4000	0
21	31566	2	3	1	3	999	999	90	6000	0
26	31565	2	3	1	3	999	999	11	500	0
26	31565	2	3	1	3	999	999	11	1000	0
26	31565	2	3	1	3	999	999	11	2000	0
26	31565	2	3	1	3	999	999	11	3000	0
26	31565	2	3	1	3	999	999	11	4000	0
26	31565	2	3	1	3	999	999	11	6000	0
26	31563	1	3	2	3	3	3	12	500	0
26	31563	1	3	2	3	3	3	12	1000	0
26	31563	1	3	2	3	3	3	12	2000	0
26	31563	1	3	2	3	3	3	12	3000	0
26	31563	1	3	2	3	3	3	12	4000	0
26	31563	1	3	2	3	3	3	12	6000	0
33	31560	2	3	2	3	3	2	11	500	0
33	31560	2	3	2	3	3	2	11	1000	0
33	31560	2	3	2	3	3	2	11	2000	0
33	31560	2	3	2	3	3	2	11	3000	0
33	31560	2	3	2	3	3	2	11	4000	0
33	31560	2	3	2	3	3	2	11	6000	0
33	31559	1	3	2	3	3	2	16	500	0
33	31559	1	3	2	3	3	2	16	1000	0
33	31559	1	3	2	3	3	2	16	2000	0
33	31559	1	3	2	3	3	2	16	3000	0
33	31559	1	3	2	3	3	2	16	4000	0
33	31559	1	3	2	3	3	2	16	6000	0
29	31557	2	3	1	3	3	3	12	500	0
29	31557	2	3	1	3	3	3	12	1000	0
29	31557	2	3	1	3	3	3	12	2000	0
29	31557	2	3	1	3	3	3	12	3000	0
29	31557	2	3	1	3	3	3	12	4000	0
29	31557	2	3	1	3	3	3	12	6000	0
35	31553	2	3	1	3	3	3	11	500	0
35	31553	2	3	1	3	3	3	11	1000	0
35	31553	2	3	1	3	3	3	11	2000	0
35	31553	2	3	1	3	3	3	11	3000	0
35	31553	2	3	1	3	3	3	11	4000	0
35	31553	2	3	1	3	3	3	11	6000	0
21	31552	1	3	1	3	3	3	90	500	0
21	31552	1	3	1	3	3	3	90	1000	0
21	31552	1	3	1	3	3	3	90	2000	0
21	31552	1	3	1	3	3	3	90	3000	0
21	31552	1	3	1	3	3	3	90	4000	0
21	31552	1	3	1	3	3	3	90	6000	0
41	31550	1	2	1	3	3	3	14	6000	1
41	31550	1	2	1	3	3	3	14	500	0
41	31550	1	2	1	3	3	3	14	1000	0
41	31550	1	2	1	3	3	3	14	2000	0
41	31550	1	2	1	3	3	3	14	3000	0
41	31550	1	2	1	3	3	3	14	4000	0
25	31543	2	3	1	3	3	3	90	500	0
25	31543	2	3	1	3	3	3	90	1000	0
25	31543	2	3	1	3	3	3	90	2000	0
25	31543	2	3	1	3	3	3	90	3000	0
25	31543	2	3	1	3	3	3	90	4000	0
25	31543	2	3	1	3	3	3	90	6000	0
21	31537	1	3	1	3	999	999	11	500	0
21	31537	1	3	1	3	999	999	11	1000	0
21	31537	1	3	1	3	999	999	11	2000	0
21	31537	1	3	1	3	999	999	11	3000	0
21	31537	1	3	1	3	999	999	11	4000	0
21	31537	1	3	1	3	999	999	11	6000	0
45	31536	1	3	3	3	3	2	11	500	0
45	31536	1	3	3	3	3	2	11	1000	0
45	31536	1	3	3	3	3	2	11	2000	0
45	31536	1	3	3	3	3	2	11	3000	0
45	31536	1	3	3	3	3	2	11	4000	0
45	31536	1	3	3	3	3	2	11	6000	0
44	31535	2	2	1	3	999	999	16	500	0
44	31535	2	2	1	3	999	999	16	1000	0
44	31535	2	2	1	3	999	999	16	2000	0
44	31535	2	2	1	3	999	999	16	3000	0
44	31535	2	2	1	3	999	999	16	4000	0
44	31535	2	2	1	3	999	999	16	6000	0
31	31533	1	3	1	3	3	3	11	500	0
31	31533	1	3	1	3	3	3	11	1000	0
31	31533	1	3	1	3	3	3	11	2000	0
31	31533	1	3	1	3	3	3	11	3000	0
31	31533	1	3	1	3	3	3	11	4000	0
31	31533	1	3	1	3	3	3	11	6000	0
31	31532	1	3	1	3	3	2	90	500	0
31	31532	1	3	1	3	3	2	90	1000	0
31	31532	1	3	1	3	3	2	90	2000	0
31	31532	1	3	1	3	3	2	90	3000	0
31	31532	1	3	1	3	3	2	90	4000	0
31	31532	1	3	1	3	3	2	90	6000	0
44	31531	1	3	2	3	3	2	18	500	0
44	31531	1	3	2	3	3	2	18	1000	0
44	31531	1	3	2	3	3	2	18	2000	0
44	31531	1	3	2	3	3	2	18	3000	0
44	31531	1	3	2	3	3	2	18	4000	0
44	31531	1	3	2	3	3	2	18	6000	0
42	31525	2	2	1	3	999	999	44	500	0
42	31525	2	2	1	3	999	999	44	1000	0
42	31525	2	2	1	3	999	999	44	2000	0
42	31525	2	2	1	3	999	999	44	3000	0
42	31525	2	2	1	3	999	999	44	4000	0
42	31525	2	2	1	3	999	999	44	6000	0
27	31523	2	3	1	3	3	3	46	500	0
27	31523	2	3	1	3	3	3	46	1000	0
27	31523	2	3	1	3	3	3	46	2000	0
27	31523	2	3	1	3	3	3	46	3000	0
27	31523	2	3	1	3	3	3	46	4000	0
27	31523	2	3	1	3	3	3	46	6000	0
36	31521	2	4	1	3	3	3	12	500	0
36	31521	2	4	1	3	3	3	12	1000	0
36	31521	2	4	1	3	3	3	12	2000	0
36	31521	2	4	1	3	3	3	12	3000	0
36	31521	2	4	1	3	3	3	12	4000	0
36	31521	2	4	1	3	3	3	12	6000	0
44	31520	2	3	1	1	3	3	14	500	0
44	31520	2	3	1	1	3	3	14	1000	0
44	31520	2	3	1	1	3	3	14	2000	0
44	31520	2	3	1	1	3	3	14	3000	0
44	31520	2	3	1	1	3	3	14	4000	0
44	31520	2	3	1	1	3	3	14	6000	0
22	31517	2	2	1	3	3	3	11	500	0
22	31517	2	2	1	3	3	3	11	1000	0
22	31517	2	2	1	3	3	3	11	2000	0
22	31517	2	2	1	3	3	3	11	3000	0
22	31517	2	2	1	3	3	3	11	4000	0
22	31517	2	2	1	3	3	3	11	6000	0
33	31516	2	2	1	1	3	3	12	500	0
33	31516	2	2	1	1	3	3	12	1000	0
33	31516	2	2	1	1	3	3	12	2000	0
33	31516	2	2	1	1	3	3	12	3000	0
33	31516	2	2	1	1	3	3	12	4000	0
33	31516	2	2	1	1	3	3	12	6000	0
27	31515	1	3	1	3	3	3	90	500	0
27	31515	1	3	1	3	3	3	90	1000	0
27	31515	1	3	1	3	3	3	90	2000	0
27	31515	1	3	1	3	3	3	90	3000	0
27	31515	1	3	1	3	3	3	90	4000	0
27	31515	1	3	1	3	3	3	90	6000	0
20	31514	2	2	1	3	999	999	16	500	0
20	31514	2	2	1	3	999	999	16	1000	0
20	31514	2	2	1	3	999	999	16	2000	0
20	31514	2	2	1	3	999	999	16	3000	0
20	31514	2	2	1	3	999	999	16	4000	0
20	31514	2	2	1	3	999	999	16	6000	0
30	31513	2	3	1	3	999	999	12	500	0
30	31513	2	3	1	3	999	999	12	1000	0
30	31513	2	3	1	3	999	999	12	2000	0
30	31513	2	3	1	3	999	999	12	3000	0
30	31513	2	3	1	3	999	999	12	4000	0
30	31513	2	3	1	3	999	999	12	6000	0
36	31512	2	4	1	3	999	999	74	500	0
36	31512	2	4	1	3	999	999	74	1000	0
36	31512	2	4	1	3	999	999	74	2000	0
36	31512	2	4	1	3	999	999	74	3000	0
36	31512	2	4	1	3	999	999	74	4000	0
36	31512	2	4	1	3	999	999	74	6000	0
30	31510	2	3	1	3	999	999	11	500	0
30	31510	2	3	1	3	999	999	11	1000	0
30	31510	2	3	1	3	999	999	11	2000	0
30	31510	2	3	1	3	999	999	11	3000	0
30	31510	2	3	1	3	999	999	11	4000	0
30	31510	2	3	1	3	999	999	11	6000	0
27	31509	2	3	1	3	999	999	16	500	0
27	31509	2	3	1	3	999	999	16	1000	0
27	31509	2	3	1	3	999	999	16	2000	0
27	31509	2	3	1	3	999	999	16	3000	0
27	31509	2	3	1	3	999	999	16	4000	0
27	31509	2	3	1	3	999	999	16	6000	0
42	31507	1	3	1	3	999	999	44	500	0
42	31507	1	3	1	3	999	999	44	1000	0
42	31507	1	3	1	3	999	999	44	2000	0
42	31507	1	3	1	3	999	999	44	3000	0
42	31507	1	3	1	3	999	999	44	4000	0
42	31507	1	3	1	3	999	999	44	6000	0
29	31506	2	3	1	3	3	3	12	500	0
29	31506	2	3	1	3	3	3	12	1000	0
29	31506	2	3	1	3	3	3	12	2000	0
29	31506	2	3	1	3	3	3	12	3000	0
29	31506	2	3	1	3	3	3	12	4000	0
29	31506	2	3	1	3	3	3	12	6000	0
36	31505	2	2	1	1	3	2	11	500	0
36	31505	2	2	1	1	3	2	11	1000	0
36	31505	2	2	1	1	3	2	11	2000	0
36	31505	2	2	1	1	3	2	11	3000	0
36	31505	2	2	1	1	3	2	11	4000	0
36	31505	2	2	1	1	3	2	11	6000	0
33	31504	2	3	1	3	3	3	13	500	0
33	31504	2	3	1	3	3	3	13	1000	0
33	31504	2	3	1	3	3	3	13	2000	0
33	31504	2	3	1	3	3	3	13	3000	0
33	31504	2	3	1	3	3	3	13	4000	0
33	31504	2	3	1	3	3	3	13	6000	0
26	31503	2	3	1	1	999	999	90	500	0
26	31503	2	3	1	1	999	999	90	1000	0
26	31503	2	3	1	1	999	999	90	2000	0
26	31503	2	3	1	1	999	999	90	3000	0
26	31503	2	3	1	1	999	999	90	4000	0
26	31503	2	3	1	1	999	999	90	6000	0
22	31502	2	3	1	3	3	3	11	500	0
22	31502	2	3	1	3	3	3	11	1000	0
22	31502	2	3	1	3	3	3	11	2000	0
22	31502	2	3	1	3	3	3	11	3000	0
22	31502	2	3	1	3	3	3	11	4000	0
22	31502	2	3	1	3	3	3	11	6000	0
19	31501	2	2	1	3	3	3	90	500	0
19	31501	2	2	1	3	3	3	90	1000	0
19	31501	2	2	1	3	3	3	90	2000	0
19	31501	2	2	1	3	3	3	90	3000	0
19	31501	2	2	1	3	3	3	90	4000	0
19	31501	2	2	1	3	3	3	90	6000	0
35	31498	2	2	1	3	999	999	16	500	0
35	31498	2	2	1	3	999	999	16	1000	0
35	31498	2	2	1	3	999	999	16	2000	0
35	31498	2	2	1	3	999	999	16	3000	0
35	31498	2	2	1	3	999	999	16	4000	0
35	31498	2	2	1	3	999	999	16	6000	0
44	31497	1	2	1	3	3	2	11	500	0
44	31497	1	2	1	3	3	2	11	1000	0
44	31497	1	2	1	3	3	2	11	2000	0
44	31497	1	2	1	3	3	2	11	3000	0
44	31497	1	2	1	3	3	2	11	4000	0
44	31497	1	2	1	3	3	2	11	6000	0
25	31496	2	4	1	3	999	999	12	500	0
25	31496	2	4	1	3	999	999	12	1000	0
25	31496	2	4	1	3	999	999	12	2000	0
25	31496	2	4	1	3	999	999	12	3000	0
25	31496	2	4	1	3	999	999	12	4000	0
25	31496	2	4	1	3	999	999	12	6000	0
33	31495	2	4	1	3	3	3	90	500	0
33	31495	2	4	1	3	3	3	90	1000	0
33	31495	2	4	1	3	3	3	90	2000	0
33	31495	2	4	1	3	3	3	90	3000	0
33	31495	2	4	1	3	3	3	90	4000	0
33	31495	2	4	1	3	3	3	90	6000	0
27	31493	2	3	1	3	3	2	13	500	0
27	31493	2	3	1	3	3	2	13	1000	0
27	31493	2	3	1	3	3	2	13	2000	0
27	31493	2	3	1	3	3	2	13	3000	0
27	31493	2	3	1	3	3	2	13	4000	0
27	31493	2	3	1	3	3	2	13	6000	0
24	31492	1	3	2	1	3	2	90	500	0
24	31492	1	3	2	1	3	2	90	1000	0
24	31492	1	3	2	1	3	2	90	2000	0
24	31492	1	3	2	1	3	2	90	3000	0
24	31492	1	3	2	1	3	2	90	4000	0
24	31492	1	3	2	1	3	2	90	6000	0
26	31488	1	3	1	1	3	3	97	500	0
26	31488	1	3	1	1	3	3	97	1000	0
26	31488	1	3	1	1	3	3	97	2000	0
26	31488	1	3	1	1	3	3	97	3000	0
26	31488	1	3	1	1	3	3	97	4000	0
26	31488	1	3	1	1	3	3	97	6000	0
40	31486	2	3	1	3	3	3	90	500	0
40	31486	2	3	1	3	3	3	90	1000	0
40	31486	2	3	1	3	3	3	90	2000	0
40	31486	2	3	1	3	3	3	90	3000	0
40	31486	2	3	1	3	3	3	90	4000	0
40	31486	2	3	1	3	3	3	90	6000	0
21	31482	2	3	1	3	3	2	11	500	0
21	31482	2	3	1	3	3	2	11	1000	0
21	31482	2	3	1	3	3	2	11	2000	0
21	31482	2	3	1	3	3	2	11	3000	0
21	31482	2	3	1	3	3	2	11	4000	0
21	31482	2	3	1	3	3	2	11	6000	0
24	31474	1	2	1	1	3	3	12	500	0
24	31474	1	2	1	1	3	3	12	1000	0
24	31474	1	2	1	1	3	3	12	2000	0
24	31474	1	2	1	1	3	3	12	3000	0
24	31474	1	2	1	1	3	3	12	4000	0
24	31474	1	2	1	1	3	3	12	6000	0
31	31473	2	3	1	3	3	3	17	500	0
31	31473	2	3	1	3	3	3	17	1000	0
31	31473	2	3	1	3	3	3	17	2000	0
31	31473	2	3	1	3	3	3	17	3000	0
31	31473	2	3	1	3	3	3	17	4000	0
31	31473	2	3	1	3	3	3	17	6000	0
21	31470	2	3	1	3	3	3	12	500	0
21	31470	2	3	1	3	3	3	12	1000	0
21	31470	2	3	1	3	3	3	12	2000	0
21	31470	2	3	1	3	3	3	12	3000	0
21	31470	2	3	1	3	3	3	12	4000	0
21	31470	2	3	1	3	3	3	12	6000	0
50	31468	2	3	1	3	3	3	11	500	0
50	31468	2	3	1	3	3	3	11	1000	0
50	31468	2	3	1	3	3	3	11	2000	0
50	31468	2	3	1	3	3	3	11	3000	0
50	31468	2	3	1	3	3	3	11	4000	0
50	31468	2	3	1	3	3	3	11	6000	0
24	31467	2	3	1	3	999	999	18	500	0
24	31467	2	3	1	3	999	999	18	1000	0
24	31467	2	3	1	3	999	999	18	2000	0
24	31467	2	3	1	3	999	999	18	3000	0
24	31467	2	3	1	3	999	999	18	4000	0
24	31467	2	3	1	3	999	999	18	6000	0
35	31466	2	3	1	1	2	2	12	500	0
35	31466	2	3	1	1	2	2	12	1000	0
35	31466	2	3	1	1	2	2	12	2000	0
35	31466	2	3	1	1	2	2	12	3000	0
35	31466	2	3	1	1	2	2	12	4000	0
35	31466	2	3	1	1	2	2	12	6000	0
29	31463	1	3	1	1	3	2	90	500	0
29	31463	1	3	1	1	3	2	90	1000	0
29	31463	1	3	1	1	3	2	90	2000	0
29	31463	1	3	1	1	3	2	90	3000	0
29	31463	1	3	1	1	3	2	90	4000	0
29	31463	1	3	1	1	3	2	90	6000	0
21	31462	1	2	1	3	999	999	11	500	0
21	31462	1	2	1	3	999	999	11	1000	0
21	31462	1	2	1	3	999	999	11	2000	0
21	31462	1	2	1	3	999	999	11	3000	0
21	31462	1	2	1	3	999	999	11	4000	0
21	31462	1	2	1	3	999	999	11	6000	0
25	31455	2	3	2	3	3	2	90	500	0
25	31455	2	3	2	3	3	2	90	1000	0
25	31455	2	3	2	3	3	2	90	2000	0
25	31455	2	3	2	3	3	2	90	3000	0
25	31455	2	3	2	3	3	2	90	4000	0
25	31455	2	3	2	3	3	2	90	6000	0
30	31454	2	3	2	3	3	2	90	500	0
30	31454	2	3	2	3	3	2	90	1000	0
30	31454	2	3	2	3	3	2	90	2000	0
30	31454	2	3	2	3	3	2	90	3000	0
30	31454	2	3	2	3	3	2	90	4000	0
30	31454	2	3	2	3	3	2	90	6000	0
24	31452	2	3	1	1	3	2	90	500	0
24	31452	2	3	1	1	3	2	90	1000	0
24	31452	2	3	1	1	3	2	90	2000	0
24	31452	2	3	1	1	3	2	90	3000	0
24	31452	2	3	1	1	3	2	90	4000	0
24	31452	2	3	1	1	3	2	90	6000	0
32	31450	1	3	1	3	3	3	11	500	0
32	31450	1	3	1	3	3	3	11	1000	0
32	31450	1	3	1	3	3	3	11	2000	0
32	31450	1	3	1	3	3	3	11	3000	0
32	31450	1	3	1	3	3	3	11	4000	0
32	31450	1	3	1	3	3	3	11	6000	0
37	31448	2	3	1	3	3	3	19	500	0
37	31448	2	3	1	3	3	3	19	1000	0
37	31448	2	3	1	3	3	3	19	2000	0
37	31448	2	3	1	3	3	3	19	3000	0
37	31448	2	3	1	3	3	3	19	4000	0
37	31448	2	3	1	3	3	3	19	6000	0
33	31447	2	3	1	3	999	999	11	500	0
33	31447	2	3	1	3	999	999	11	1000	0
33	31447	2	3	1	3	999	999	11	2000	0
33	31447	2	3	1	3	999	999	11	3000	0
33	31447	2	3	1	3	999	999	11	4000	0
33	31447	2	3	1	3	999	999	11	6000	0
20	31446	1	3	1	1	999	999	90	500	0
20	31446	1	3	1	1	999	999	90	1000	0
20	31446	1	3	1	1	999	999	90	2000	0
20	31446	1	3	1	1	999	999	90	3000	0
20	31446	1	3	1	1	999	999	90	4000	0
20	31446	1	3	1	1	999	999	90	6000	0
20	31445	2	3	1	3	3	3	11	500	0
20	31445	2	3	1	3	3	3	11	1000	0
20	31445	2	3	1	3	3	3	11	2000	0
20	31445	2	3	1	3	3	3	11	3000	0
20	31445	2	3	1	3	3	3	11	4000	0
20	31445	2	3	1	3	3	3	11	6000	0
25	31444	2	3	2	2	3	2	90	500	0
25	31444	2	3	2	2	3	2	90	1000	0
25	31444	2	3	2	2	3	2	90	2000	0
25	31444	2	3	2	2	3	2	90	3000	0
25	31444	2	3	2	2	3	2	90	4000	0
25	31444	2	3	2	2	3	2	90	6000	0
22	31442	2	4	2	1	3	3	14	500	0
22	31442	2	4	2	1	3	3	14	1000	0
22	31442	2	4	2	1	3	3	14	2000	0
22	31442	2	4	2	1	3	3	14	3000	0
22	31442	2	4	2	1	3	3	14	4000	0
22	31442	2	4	2	1	3	3	14	6000	0
46	31441	1	3	1	3	3	2	19	500	0
46	31441	1	3	1	3	3	2	19	1000	0
46	31441	1	3	1	3	3	2	19	2000	0
46	31441	1	3	1	3	3	2	19	3000	0
46	31441	1	3	1	3	3	2	19	4000	0
46	31441	1	3	1	3	3	2	19	6000	0
21	31439	1	3	1	3	3	3	90	500	0
21	31439	1	3	1	3	3	3	90	1000	0
21	31439	1	3	1	3	3	3	90	2000	0
21	31439	1	3	1	3	3	3	90	3000	0
21	31439	1	3	1	3	3	3	90	4000	0
21	31439	1	3	1	3	3	3	90	6000	0
40	31434	2	2	1	3	3	2	90	500	0
40	31434	2	2	1	3	3	2	90	1000	0
40	31434	2	2	1	3	3	2	90	2000	0
40	31434	2	2	1	3	3	2	90	3000	0
40	31434	2	2	1	3	3	2	90	4000	0
40	31434	2	2	1	3	3	2	90	6000	0
20	31433	2	3	1	3	3	3	90	500	0
20	31433	2	3	1	3	3	3	90	1000	0
20	31433	2	3	1	3	3	3	90	2000	0
20	31433	2	3	1	3	3	3	90	3000	0
20	31433	2	3	1	3	3	3	90	4000	0
20	31433	2	3	1	3	3	3	90	6000	0
24	31431	2	3	1	3	3	3	90	500	0
24	31431	2	3	1	3	3	3	90	1000	0
24	31431	2	3	1	3	3	3	90	2000	0
24	31431	2	3	1	3	3	3	90	3000	0
24	31431	2	3	1	3	3	3	90	4000	0
24	31431	2	3	1	3	3	3	90	6000	0
27	31427	2	3	1	3	999	999	11	500	0
27	31427	2	3	1	3	999	999	11	1000	0
27	31427	2	3	1	3	999	999	11	2000	0
27	31427	2	3	1	3	999	999	11	3000	0
27	31427	2	3	1	3	999	999	11	4000	0
27	31427	2	3	1	3	999	999	11	6000	0
35	31426	1	3	1	3	3	1	11	500	0
35	31426	1	3	1	3	3	1	11	1000	0
35	31426	1	3	1	3	3	1	11	2000	0
35	31426	1	3	1	3	3	1	11	3000	0
35	31426	1	3	1	3	3	1	11	4000	0
35	31426	1	3	1	3	3	1	11	6000	0
43	31425	2	3	1	3	3	3	12	500	0
43	31425	2	3	1	3	3	3	12	1000	0
43	31425	2	3	1	3	3	3	12	2000	0
43	31425	2	3	1	3	3	3	12	3000	0
43	31425	2	3	1	3	3	3	12	4000	0
43	31425	2	3	1	3	3	3	12	6000	0
34	31424	1	3	1	3	3	3	11	500	0
34	31424	1	3	1	3	3	3	11	1000	0
34	31424	1	3	1	3	3	3	11	2000	0
34	31424	1	3	1	3	3	3	11	3000	0
34	31424	1	3	1	3	3	3	11	4000	0
34	31424	1	3	1	3	3	3	11	6000	0
28	31423	1	3	1	3	3	3	11	500	0
28	31423	1	3	1	3	3	3	11	1000	0
28	31423	1	3	1	3	3	3	11	2000	0
28	31423	1	3	1	3	3	3	11	3000	0
28	31423	1	3	1	3	3	3	11	4000	0
28	31423	1	3	1	3	3	3	11	6000	0
22	31421	2	2	1	3	3	3	12	500	0
22	31421	2	2	1	3	3	3	12	1000	0
22	31421	2	2	1	3	3	3	12	2000	0
22	31421	2	2	1	3	3	3	12	3000	0
22	31421	2	2	1	3	3	3	12	4000	0
22	31421	2	2	1	3	3	3	12	6000	0
33	31419	1	3	1	3	3	3	11	500	0
33	31419	1	3	1	3	3	3	11	1000	0
33	31419	1	3	1	3	3	3	11	2000	0
33	31419	1	3	1	3	3	3	11	3000	0
33	31419	1	3	1	3	3	3	11	4000	0
33	31419	1	3	1	3	3	3	11	6000	0
34	31417	1	3	2	1	3	2	13	500	0
34	31417	1	3	2	1	3	2	13	1000	0
34	31417	1	3	2	1	3	2	13	2000	0
34	31417	1	3	2	1	3	2	13	3000	0
34	31417	1	3	2	1	3	2	13	4000	0
34	31417	1	3	2	1	3	2	13	6000	0
26	31412	2	3	1	3	3	3	90	500	0
26	31412	2	3	1	3	3	3	90	1000	0
26	31412	2	3	1	3	3	3	90	2000	0
26	31412	2	3	1	3	3	3	90	3000	0
26	31412	2	3	1	3	3	3	90	4000	0
26	31412	2	3	1	3	3	3	90	6000	0
43	31410	2	4	1	3	3	3	11	500	0
43	31410	2	4	1	3	3	3	11	1000	0
43	31410	2	4	1	3	3	3	11	2000	0
43	31410	2	4	1	3	3	3	11	3000	0
43	31410	2	4	1	3	3	3	11	4000	0
43	31410	2	4	1	3	3	3	11	6000	0
31	31409	1	2	1	3	3	3	12	500	0
31	31409	1	2	1	3	3	3	12	1000	0
31	31409	1	2	1	3	3	3	12	2000	0
31	31409	1	2	1	3	3	3	12	3000	0
31	31409	1	2	1	3	3	3	12	4000	0
31	31409	1	2	1	3	3	3	12	6000	0
27	31408	1	2	1	3	3	3	11	500	0
27	31408	1	2	1	3	3	3	11	1000	0
27	31408	1	2	1	3	3	3	11	2000	0
27	31408	1	2	1	3	3	3	11	3000	0
27	31408	1	2	1	3	3	3	11	4000	0
27	31408	1	2	1	3	3	3	11	6000	0
40	31407	1	3	1	3	3	3	90	500	0
40	31407	1	3	1	3	3	3	90	1000	0
40	31407	1	3	1	3	3	3	90	2000	0
40	31407	1	3	1	3	3	3	90	3000	0
40	31407	1	3	1	3	3	3	90	4000	0
40	31407	1	3	1	3	3	3	90	6000	0
44	31406	2	3	1	3	999	999	18	500	0
44	31406	2	3	1	3	999	999	18	1000	0
44	31406	2	3	1	3	999	999	18	2000	0
44	31406	2	3	1	3	999	999	18	3000	0
44	31406	2	3	1	3	999	999	18	4000	0
44	31406	2	3	1	3	999	999	18	6000	0
30	31401	1	3	1	1	3	3	90	500	0
30	31401	1	3	1	1	3	3	90	1000	0
30	31401	1	3	1	1	3	3	90	2000	0
30	31401	1	3	1	1	3	3	90	3000	0
30	31401	1	3	1	1	3	3	90	4000	0
30	31401	1	3	1	1	3	3	90	6000	0
32	31398	1	2	1	3	3	3	11	500	0
32	31398	1	2	1	3	3	3	11	1000	0
32	31398	1	2	1	3	3	3	11	2000	0
32	31398	1	2	1	3	3	3	11	3000	0
32	31398	1	2	1	3	3	3	11	4000	0
32	31398	1	2	1	3	3	3	11	6000	0
41	31396	2	3	1	3	3	2	12	500	0
41	31396	2	3	1	3	3	2	12	1000	0
41	31396	2	3	1	3	3	2	12	2000	0
41	31396	2	3	1	3	3	2	12	3000	0
41	31396	2	3	1	3	3	2	12	4000	0
41	31396	2	3	1	3	3	2	12	6000	0
38	31393	2	2	1	3	3	3	90	500	0
38	31393	2	2	1	3	3	3	90	1000	0
38	31393	2	2	1	3	3	3	90	2000	0
38	31393	2	2	1	3	3	3	90	3000	0
38	31393	2	2	1	3	3	3	90	4000	0
38	31393	2	2	1	3	3	3	90	6000	0
28	31391	2	3	1	3	3	2	12	500	0
28	31391	2	3	1	3	3	2	12	1000	0
28	31391	2	3	1	3	3	2	12	2000	0
28	31391	2	3	1	3	3	2	12	3000	0
28	31391	2	3	1	3	3	2	12	4000	0
28	31391	2	3	1	3	3	2	12	6000	0
46	31388	2	2	2	1	2	3	12	500	0
46	31388	2	2	2	1	2	3	12	1000	0
46	31388	2	2	2	1	2	3	12	2000	0
46	31388	2	2	2	1	2	3	12	3000	0
46	31388	2	2	2	1	2	3	12	4000	0
46	31388	2	2	2	1	2	3	12	6000	0
39	31386	2	2	1	3	3	2	13	500	0
39	31386	2	2	1	3	3	2	13	1000	0
39	31386	2	2	1	3	3	2	13	2000	0
39	31386	2	2	1	3	3	2	13	3000	0
39	31386	2	2	1	3	3	2	13	4000	0
39	31386	2	2	1	3	3	2	13	6000	0
24	31385	2	3	1	3	3	3	11	500	0
24	31385	2	3	1	3	3	3	11	1000	0
24	31385	2	3	1	3	3	3	11	2000	0
24	31385	2	3	1	3	3	3	11	3000	0
24	31385	2	3	1	3	3	3	11	4000	0
24	31385	2	3	1	3	3	3	11	6000	0
40	31384	1	2	1	3	3	3	12	500	0
40	31384	1	2	1	3	3	3	12	1000	0
40	31384	1	2	1	3	3	3	12	2000	0
40	31384	1	2	1	3	3	3	12	3000	0
40	31384	1	2	1	3	3	3	12	4000	0
40	31384	1	2	1	3	3	3	12	6000	0
35	31383	1	2	1	3	999	999	19	500	0
35	31383	1	2	1	3	999	999	19	1000	0
35	31383	1	2	1	3	999	999	19	2000	0
35	31383	1	2	1	3	999	999	19	3000	0
35	31383	1	2	1	3	999	999	19	4000	0
35	31383	1	2	1	3	999	999	19	6000	0
34	31382	2	2	1	3	999	999	12	2000	1
34	31382	2	2	1	3	999	999	12	3000	1
34	31382	2	2	1	3	999	999	12	4000	1
34	31382	2	2	1	3	999	999	12	500	0
34	31382	2	2	1	3	999	999	12	1000	0
34	31382	2	2	1	3	999	999	12	6000	0
37	31380	2	3	1	3	999	999	17	500	0
37	31380	2	3	1	3	999	999	17	1000	0
37	31380	2	3	1	3	999	999	17	2000	0
37	31380	2	3	1	3	999	999	17	3000	0
37	31380	2	3	1	3	999	999	17	4000	0
37	31380	2	3	1	3	999	999	17	6000	0
21	31379	1	3	1	3	3	2	12	500	0
21	31379	1	3	1	3	3	2	12	1000	0
21	31379	1	3	1	3	3	2	12	2000	0
21	31379	1	3	1	3	3	2	12	3000	0
21	31379	1	3	1	3	3	2	12	4000	0
21	31379	1	3	1	3	3	2	12	6000	0
33	31378	2	3	1	3	3	3	90	500	0
33	31378	2	3	1	3	3	3	90	1000	0
33	31378	2	3	1	3	3	3	90	2000	0
33	31378	2	3	1	3	3	3	90	3000	0
33	31378	2	3	1	3	3	3	90	4000	0
33	31378	2	3	1	3	3	3	90	6000	0
33	31377	2	3	1	3	3	2	68	500	0
33	31377	2	3	1	3	3	2	68	1000	0
33	31377	2	3	1	3	3	2	68	2000	0
33	31377	2	3	1	3	3	2	68	3000	0
33	31377	2	3	1	3	3	2	68	4000	0
33	31377	2	3	1	3	3	2	68	6000	0
36	31375	1	2	1	3	999	999	17	500	0
36	31375	1	2	1	3	999	999	17	1000	0
36	31375	1	2	1	3	999	999	17	2000	0
36	31375	1	2	1	3	999	999	17	3000	0
36	31375	1	2	1	3	999	999	17	4000	0
36	31375	1	2	1	3	999	999	17	6000	0
26	31373	2	3	1	3	3	3	12	500	0
26	31373	2	3	1	3	3	3	12	1000	0
26	31373	2	3	1	3	3	3	12	2000	0
26	31373	2	3	1	3	3	3	12	3000	0
26	31373	2	3	1	3	3	3	12	4000	0
26	31373	2	3	1	3	3	3	12	6000	0
26	31372	1	2	1	1	999	999	12	500	0
26	31372	1	2	1	1	999	999	12	1000	0
26	31372	1	2	1	1	999	999	12	2000	0
26	31372	1	2	1	1	999	999	12	3000	0
26	31372	1	2	1	1	999	999	12	4000	0
26	31372	1	2	1	1	999	999	12	6000	0
34	31370	1	3	1	1	999	999	16	500	0
34	31370	1	3	1	1	999	999	16	1000	0
34	31370	1	3	1	1	999	999	16	2000	0
34	31370	1	3	1	1	999	999	16	3000	0
34	31370	1	3	1	1	999	999	16	4000	0
34	31370	1	3	1	1	999	999	16	6000	0
38	31368	1	3	1	3	3	1	11	500	0
38	31368	1	3	1	3	3	1	11	1000	0
38	31368	1	3	1	3	3	1	11	2000	0
38	31368	1	3	1	3	3	1	11	3000	0
38	31368	1	3	1	3	3	1	11	4000	0
38	31368	1	3	1	3	3	1	11	6000	0
33	31367	1	3	2	1	3	2	11	500	0
33	31367	1	3	2	1	3	2	11	1000	0
33	31367	1	3	2	1	3	2	11	2000	0
33	31367	1	3	2	1	3	2	11	3000	0
33	31367	1	3	2	1	3	2	11	4000	0
33	31367	1	3	2	1	3	2	11	6000	0
23	31366	2	3	1	3	3	3	12	500	0
23	31366	2	3	1	3	3	3	12	1000	0
23	31366	2	3	1	3	3	3	12	2000	0
23	31366	2	3	1	3	3	3	12	3000	0
23	31366	2	3	1	3	3	3	12	4000	0
23	31366	2	3	1	3	3	3	12	6000	0
39	31365	1	3	2	1	3	2	11	500	0
39	31365	1	3	2	1	3	2	11	1000	0
39	31365	1	3	2	1	3	2	11	2000	0
39	31365	1	3	2	1	3	2	11	3000	0
39	31365	1	3	2	1	3	2	11	4000	0
39	31365	1	3	2	1	3	2	11	6000	0
32	31362	1	2	1	3	3	3	13	500	0
32	31362	1	2	1	3	3	3	13	1000	0
32	31362	1	2	1	3	3	3	13	2000	0
32	31362	1	2	1	3	3	3	13	3000	0
32	31362	1	2	1	3	3	3	13	4000	0
32	31362	1	2	1	3	3	3	13	6000	0
26	31361	2	3	1	3	3	2	17	500	0
26	31361	2	3	1	3	3	2	17	1000	0
26	31361	2	3	1	3	3	2	17	2000	0
26	31361	2	3	1	3	3	2	17	3000	0
26	31361	2	3	1	3	3	2	17	4000	0
26	31361	2	3	1	3	3	2	17	6000	0
30	31359	2	4	1	3	999	999	11	500	0
30	31359	2	4	1	3	999	999	11	1000	0
30	31359	2	4	1	3	999	999	11	2000	0
30	31359	2	4	1	3	999	999	11	3000	0
30	31359	2	4	1	3	999	999	11	4000	0
30	31359	2	4	1	3	999	999	11	6000	0
37	31358	2	3	1	3	3	3	90	500	0
37	31358	2	3	1	3	3	3	90	1000	0
37	31358	2	3	1	3	3	3	90	2000	0
37	31358	2	3	1	3	3	3	90	3000	0
37	31358	2	3	1	3	3	3	90	4000	0
37	31358	2	3	1	3	3	3	90	6000	0
29	31357	2	3	1	3	3	3	11	500	0
29	31357	2	3	1	3	3	3	11	1000	0
29	31357	2	3	1	3	3	3	11	2000	0
29	31357	2	3	1	3	3	3	11	3000	0
29	31357	2	3	1	3	3	3	11	4000	0
29	31357	2	3	1	3	3	3	11	6000	0
27	31356	2	3	2	3	3	1	12	500	0
27	31356	2	3	2	3	3	1	12	1000	0
27	31356	2	3	2	3	3	1	12	2000	0
27	31356	2	3	2	3	3	1	12	3000	0
27	31356	2	3	2	3	3	1	12	4000	0
27	31356	2	3	2	3	3	1	12	6000	0
28	31355	1	3	1	3	3	3	16	500	0
28	31355	1	3	1	3	3	3	16	1000	0
28	31355	1	3	1	3	3	3	16	2000	0
28	31355	1	3	1	3	3	3	16	3000	0
28	31355	1	3	1	3	3	3	16	4000	0
28	31355	1	3	1	3	3	3	16	6000	0
28	31352	2	3	1	3	3	3	11	500	0
28	31352	2	3	1	3	3	3	11	1000	0
28	31352	2	3	1	3	3	3	11	2000	0
28	31352	2	3	1	3	3	3	11	3000	0
28	31352	2	3	1	3	3	3	11	4000	0
28	31352	2	3	1	3	3	3	11	6000	0
26	31351	1	3	2	1	3	3	12	500	0
26	31351	1	3	2	1	3	3	12	1000	0
26	31351	1	3	2	1	3	3	12	2000	0
26	31351	1	3	2	1	3	3	12	3000	0
26	31351	1	3	2	1	3	3	12	4000	0
26	31351	1	3	2	1	3	3	12	6000	0
19	31348	1	3	1	3	999	999	90	500	0
19	31348	1	3	1	3	999	999	90	1000	0
19	31348	1	3	1	3	999	999	90	2000	0
19	31348	1	3	1	3	999	999	90	3000	0
19	31348	1	3	1	3	999	999	90	4000	0
19	31348	1	3	1	3	999	999	90	6000	0
45	31347	2	2	1	1	3	1	11	500	0
45	31347	2	2	1	1	3	1	11	1000	0
45	31347	2	2	1	1	3	1	11	2000	0
45	31347	2	2	1	1	3	1	11	3000	0
45	31347	2	2	1	1	3	1	11	4000	0
45	31347	2	2	1	1	3	1	11	6000	0
48	31344	2	3	2	1	3	3	14	500	0
48	31344	2	3	2	1	3	3	14	1000	0
48	31344	2	3	2	1	3	3	14	2000	0
48	31344	2	3	2	1	3	3	14	3000	0
48	31344	2	3	2	1	3	3	14	4000	0
48	31344	2	3	2	1	3	3	14	6000	0
32	31343	1	2	1	3	3	3	17	500	0
32	31343	1	2	1	3	3	3	17	1000	0
32	31343	1	2	1	3	3	3	17	2000	0
32	31343	1	2	1	3	3	3	17	3000	0
32	31343	1	2	1	3	3	3	17	4000	0
32	31343	1	2	1	3	3	3	17	6000	0
45	31342	1	3	2	3	2	2	13	500	0
45	31342	1	3	2	3	2	2	13	1000	0
45	31342	1	3	2	3	2	2	13	2000	0
45	31342	1	3	2	3	2	2	13	3000	0
45	31342	1	3	2	3	2	2	13	4000	0
45	31342	1	3	2	3	2	2	13	6000	0
25	31341	2	3	1	3	3	3	12	500	0
25	31341	2	3	1	3	3	3	12	1000	0
25	31341	2	3	1	3	3	3	12	2000	0
25	31341	2	3	1	3	3	3	12	3000	0
25	31341	2	3	1	3	3	3	12	4000	0
25	31341	2	3	1	3	3	3	12	6000	0
37	31339	2	2	1	1	3	3	13	500	0
37	31339	2	2	1	1	3	3	13	1000	0
37	31339	2	2	1	1	3	3	13	2000	0
37	31339	2	2	1	1	3	3	13	3000	0
37	31339	2	2	1	1	3	3	13	4000	0
37	31339	2	2	1	1	3	3	13	6000	0
42	31338	2	3	1	1	3	3	11	500	0
42	31338	2	3	1	1	3	3	11	1000	0
42	31338	2	3	1	1	3	3	11	2000	0
42	31338	2	3	1	1	3	3	11	3000	0
42	31338	2	3	1	1	3	3	11	4000	0
42	31338	2	3	1	1	3	3	11	6000	0
30	31337	1	3	2	3	3	3	11	500	0
30	31337	1	3	2	3	3	3	11	1000	0
30	31337	1	3	2	3	3	3	11	2000	0
30	31337	1	3	2	3	3	3	11	3000	0
30	31337	1	3	2	3	3	3	11	4000	0
30	31337	1	3	2	3	3	3	11	6000	0
43	31335	2	2	1	3	3	2	14	500	0
43	31335	2	2	1	3	3	2	14	1000	0
43	31335	2	2	1	3	3	2	14	2000	0
43	31335	2	2	1	3	3	2	14	3000	0
43	31335	2	2	1	3	3	2	14	4000	0
43	31335	2	2	1	3	3	2	14	6000	0
31	31334	2	3	1	1	3	3	11	500	0
31	31334	2	3	1	1	3	3	11	1000	0
31	31334	2	3	1	1	3	3	11	2000	0
31	31334	2	3	1	1	3	3	11	3000	0
31	31334	2	3	1	1	3	3	11	4000	0
31	31334	2	3	1	1	3	3	11	6000	0
33	31332	2	4	1	998	3	3	11	500	0
33	31332	2	4	1	998	3	3	11	1000	0
33	31332	2	4	1	998	3	3	11	2000	0
33	31332	2	4	1	998	3	3	11	3000	0
33	31332	2	4	1	998	3	3	11	4000	0
33	31332	2	4	1	998	3	3	11	6000	0
18	31330	1	2	1	3	3	3	13	500	0
18	31330	1	2	1	3	3	3	13	1000	0
18	31330	1	2	1	3	3	3	13	2000	0
18	31330	1	2	1	3	3	3	13	3000	0
18	31330	1	2	1	3	3	3	13	4000	0
18	31330	1	2	1	3	3	3	13	6000	0
22	31328	1	3	1	1	3	3	58	500	0
22	31328	1	3	1	1	3	3	58	1000	0
22	31328	1	3	1	1	3	3	58	2000	0
22	31328	1	3	1	1	3	3	58	3000	0
22	31328	1	3	1	1	3	3	58	4000	0
22	31328	1	3	1	1	3	3	58	6000	0
44	31326	1	2	2	1	3	2	90	500	0
44	31326	1	2	2	1	3	2	90	1000	0
44	31326	1	2	2	1	3	2	90	2000	0
44	31326	1	2	2	1	3	2	90	3000	0
44	31326	1	2	2	1	3	2	90	4000	0
44	31326	1	2	2	1	3	2	90	6000	0
25	31325	1	3	1	3	3	2	90	500	0
25	31325	1	3	1	3	3	2	90	1000	0
25	31325	1	3	1	3	3	2	90	2000	0
25	31325	1	3	1	3	3	2	90	3000	0
25	31325	1	3	1	3	3	2	90	4000	0
25	31325	1	3	1	3	3	2	90	6000	0
38	31323	2	3	1	3	999	999	18	500	0
38	31323	2	3	1	3	999	999	18	1000	0
38	31323	2	3	1	3	999	999	18	2000	0
38	31323	2	3	1	3	999	999	18	3000	0
38	31323	2	3	1	3	999	999	18	4000	0
38	31323	2	3	1	3	999	999	18	6000	0
31	31321	1	4	2	2	3	1	90	500	0
31	31321	1	4	2	2	3	1	90	1000	0
31	31321	1	4	2	2	3	1	90	2000	0
31	31321	1	4	2	2	3	1	90	3000	0
31	31321	1	4	2	2	3	1	90	4000	0
31	31321	1	4	2	2	3	1	90	6000	0
29	31320	2	3	1	1	3	2	75	500	0
29	31320	2	3	1	1	3	2	75	1000	0
29	31320	2	3	1	1	3	2	75	2000	0
29	31320	2	3	1	1	3	2	75	3000	0
29	31320	2	3	1	1	3	2	75	4000	0
29	31320	2	3	1	1	3	2	75	6000	0
45	31319	1	3	1	3	999	999	11	500	0
45	31319	1	3	1	3	999	999	11	1000	0
45	31319	1	3	1	3	999	999	11	2000	0
45	31319	1	3	1	3	999	999	11	3000	0
45	31319	1	3	1	3	999	999	11	4000	0
45	31319	1	3	1	3	999	999	11	6000	0
31	31316	2	3	1	3	3	2	90	500	0
31	31316	2	3	1	3	3	2	90	1000	0
31	31316	2	3	1	3	3	2	90	2000	0
31	31316	2	3	1	3	3	2	90	3000	0
31	31316	2	3	1	3	3	2	90	4000	0
31	31316	2	3	1	3	3	2	90	6000	0
19	31315	1	3	1	3	999	999	90	500	0
19	31315	1	3	1	3	999	999	90	1000	0
19	31315	1	3	1	3	999	999	90	2000	0
19	31315	1	3	1	3	999	999	90	3000	0
19	31315	1	3	1	3	999	999	90	4000	0
19	31315	1	3	1	3	999	999	90	6000	0
44	31310	2	2	1	1	3	3	74	500	0
44	31310	2	2	1	1	3	3	74	1000	0
44	31310	2	2	1	1	3	3	74	2000	0
44	31310	2	2	1	1	3	3	74	3000	0
44	31310	2	2	1	1	3	3	74	4000	0
44	31310	2	2	1	1	3	3	74	6000	0
38	31309	2	3	1	3	3	3	12	500	0
38	31309	2	3	1	3	3	3	12	1000	0
38	31309	2	3	1	3	3	3	12	2000	0
38	31309	2	3	1	3	3	3	12	3000	0
38	31309	2	3	1	3	3	3	12	4000	0
38	31309	2	3	1	3	3	3	12	6000	0
36	31308	1	3	1	1	3	3	18	500	0
36	31308	1	3	1	1	3	3	18	1000	0
36	31308	1	3	1	1	3	3	18	2000	0
36	31308	1	3	1	1	3	3	18	3000	0
36	31308	1	3	1	1	3	3	18	4000	0
36	31308	1	3	1	1	3	3	18	6000	0
28	31307	1	3	1	3	3	2	11	500	0
28	31307	1	3	1	3	3	2	11	1000	0
28	31307	1	3	1	3	3	2	11	2000	0
28	31307	1	3	1	3	3	2	11	3000	0
28	31307	1	3	1	3	3	2	11	4000	0
28	31307	1	3	1	3	3	2	11	6000	0
28	31306	2	3	1	1	3	3	11	500	0
28	31306	2	3	1	1	3	3	11	1000	0
28	31306	2	3	1	1	3	3	11	2000	0
28	31306	2	3	1	1	3	3	11	3000	0
28	31306	2	3	1	1	3	3	11	4000	0
28	31306	2	3	1	1	3	3	11	6000	0
28	31305	1	3	1	3	3	3	12	500	0
28	31305	1	3	1	3	3	3	12	1000	0
28	31305	1	3	1	3	3	3	12	2000	0
28	31305	1	3	1	3	3	3	12	3000	0
28	31305	1	3	1	3	3	3	12	4000	0
28	31305	1	3	1	3	3	3	12	6000	0
38	31303	2	2	1	3	999	999	17	500	0
38	31303	2	2	1	3	999	999	17	1000	0
38	31303	2	2	1	3	999	999	17	2000	0
38	31303	2	2	1	3	999	999	17	3000	0
38	31303	2	2	1	3	999	999	17	4000	0
38	31303	2	2	1	3	999	999	17	6000	0
24	31302	1	3	2	1	3	2	18	500	0
24	31302	1	3	2	1	3	2	18	1000	0
24	31302	1	3	2	1	3	2	18	2000	0
24	31302	1	3	2	1	3	2	18	3000	0
24	31302	1	3	2	1	3	2	18	4000	0
24	31302	1	3	2	1	3	2	18	6000	0
37	31300	2	3	1	3	3	3	90	500	0
37	31300	2	3	1	3	3	3	90	1000	0
37	31300	2	3	1	3	3	3	90	2000	0
37	31300	2	3	1	3	3	3	90	3000	0
37	31300	2	3	1	3	3	3	90	4000	0
37	31300	2	3	1	3	3	3	90	6000	0
41	31299	1	3	2	3	3	3	11	6000	1
41	31299	1	3	2	3	3	3	11	500	0
41	31299	1	3	2	3	3	3	11	1000	0
41	31299	1	3	2	3	3	3	11	2000	0
41	31299	1	3	2	3	3	3	11	3000	0
41	31299	1	3	2	3	3	3	11	4000	0
41	31298	2	3	1	3	3	2	12	500	0
41	31298	2	3	1	3	3	2	12	1000	0
41	31298	2	3	1	3	3	2	12	2000	0
41	31298	2	3	1	3	3	2	12	3000	0
41	31298	2	3	1	3	3	2	12	4000	0
41	31298	2	3	1	3	3	2	12	6000	0
25	31295	2	3	1	3	999	999	16	500	0
25	31295	2	3	1	3	999	999	16	1000	0
25	31295	2	3	1	3	999	999	16	2000	0
25	31295	2	3	1	3	999	999	16	3000	0
25	31295	2	3	1	3	999	999	16	4000	0
25	31295	2	3	1	3	999	999	16	6000	0
29	31291	2	3	1	3	3	3	11	500	0
29	31291	2	3	1	3	3	3	11	1000	0
29	31291	2	3	1	3	3	3	11	2000	0
29	31291	2	3	1	3	3	3	11	3000	0
29	31291	2	3	1	3	3	3	11	4000	0
29	31291	2	3	1	3	3	3	11	6000	0
25	31289	2	3	2	1	3	2	90	500	0
25	31289	2	3	2	1	3	2	90	1000	0
25	31289	2	3	2	1	3	2	90	2000	0
25	31289	2	3	2	1	3	2	90	3000	0
25	31289	2	3	2	1	3	2	90	4000	0
25	31289	2	3	2	1	3	2	90	6000	0
28	31288	2	4	1	3	3	3	11	500	0
28	31288	2	4	1	3	3	3	11	1000	0
28	31288	2	4	1	3	3	3	11	2000	0
28	31288	2	4	1	3	3	3	11	3000	0
28	31288	2	4	1	3	3	3	11	4000	0
28	31288	2	4	1	3	3	3	11	6000	0
35	31287	1	3	2	3	3	2	12	6000	1
35	31287	1	3	2	3	3	2	12	500	0
35	31287	1	3	2	3	3	2	12	1000	0
35	31287	1	3	2	3	3	2	12	2000	0
35	31287	1	3	2	3	3	2	12	3000	0
35	31287	1	3	2	3	3	2	12	4000	0
33	31285	2	3	1	3	3	3	11	500	0
33	31285	2	3	1	3	3	3	11	1000	0
33	31285	2	3	1	3	3	3	11	2000	0
33	31285	2	3	1	3	3	3	11	3000	0
33	31285	2	3	1	3	3	3	11	4000	0
33	31285	2	3	1	3	3	3	11	6000	0
44	31283	1	2	1	3	3	3	13	500	0
44	31283	1	2	1	3	3	3	13	1000	0
44	31283	1	2	1	3	3	3	13	2000	0
44	31283	1	2	1	3	3	3	13	3000	0
44	31283	1	2	1	3	3	3	13	4000	0
44	31283	1	2	1	3	3	3	13	6000	0
27	31281	2	3	1	3	3	3	12	500	0
27	31281	2	3	1	3	3	3	12	1000	0
27	31281	2	3	1	3	3	3	12	2000	0
27	31281	2	3	1	3	3	3	12	3000	0
27	31281	2	3	1	3	3	3	12	4000	0
27	31281	2	3	1	3	3	3	12	6000	0
31	31278	2	3	1	3	3	3	14	500	0
31	31278	2	3	1	3	3	3	14	1000	0
31	31278	2	3	1	3	3	3	14	2000	0
31	31278	2	3	1	3	3	3	14	3000	0
31	31278	2	3	1	3	3	3	14	4000	0
31	31278	2	3	1	3	3	3	14	6000	0
23	31276	1	2	2	1	3	2	90	500	0
23	31276	1	2	2	1	3	2	90	1000	0
23	31276	1	2	2	1	3	2	90	2000	0
23	31276	1	2	2	1	3	2	90	3000	0
23	31276	1	2	2	1	3	2	90	4000	0
23	31276	1	2	2	1	3	2	90	6000	0
35	31275	2	3	1	3	3	2	12	500	0
35	31275	2	3	1	3	3	2	12	1000	0
35	31275	2	3	1	3	3	2	12	2000	0
35	31275	2	3	1	3	3	2	12	3000	0
35	31275	2	3	1	3	3	2	12	4000	0
35	31275	2	3	1	3	3	2	12	6000	0
25	31274	1	4	1	3	3	3	90	500	0
25	31274	1	4	1	3	3	3	90	1000	0
25	31274	1	4	1	3	3	3	90	2000	0
25	31274	1	4	1	3	3	3	90	3000	0
25	31274	1	4	1	3	3	3	90	4000	0
25	31274	1	4	1	3	3	3	90	6000	0
31	31273	2	2	2	3	3	2	90	500	0
31	31273	2	2	2	3	3	2	90	1000	0
31	31273	2	2	2	3	3	2	90	2000	0
31	31273	2	2	2	3	3	2	90	3000	0
31	31273	2	2	2	3	3	2	90	4000	0
31	31273	2	2	2	3	3	2	90	6000	0
35	31272	1	3	1	3	3	3	11	3000	1
35	31272	1	3	1	3	3	3	11	500	0
35	31272	1	3	1	3	3	3	11	1000	0
35	31272	1	3	1	3	3	3	11	2000	0
35	31272	1	3	1	3	3	3	11	4000	0
35	31272	1	3	1	3	3	3	11	6000	0
24	31270	2	3	1	3	3	3	90	500	0
24	31270	2	3	1	3	3	3	90	1000	0
24	31270	2	3	1	3	3	3	90	2000	0
24	31270	2	3	1	3	3	3	90	3000	0
24	31270	2	3	1	3	3	3	90	4000	0
24	31270	2	3	1	3	3	3	90	6000	0
43	31269	1	2	1	3	999	999	16	500	0
43	31269	1	2	1	3	999	999	16	1000	0
43	31269	1	2	1	3	999	999	16	2000	0
43	31269	1	2	1	3	999	999	16	3000	0
43	31269	1	2	1	3	999	999	16	4000	0
43	31269	1	2	1	3	999	999	16	6000	0
30	31268	2	3	1	3	999	999	11	500	0
30	31268	2	3	1	3	999	999	11	1000	0
30	31268	2	3	1	3	999	999	11	2000	0
30	31268	2	3	1	3	999	999	11	3000	0
30	31268	2	3	1	3	999	999	11	4000	0
30	31268	2	3	1	3	999	999	11	6000	0
32	31267	1	3	1	3	3	3	14	500	0
32	31267	1	3	1	3	3	3	14	1000	0
32	31267	1	3	1	3	3	3	14	2000	0
32	31267	1	3	1	3	3	3	14	3000	0
32	31267	1	3	1	3	3	3	14	4000	0
32	31267	1	3	1	3	3	3	14	6000	0
26	31266	2	3	1	3	3	3	11	500	0
26	31266	2	3	1	3	3	3	11	1000	0
26	31266	2	3	1	3	3	3	11	2000	0
26	31266	2	3	1	3	3	3	11	3000	0
26	31266	2	3	1	3	3	3	11	4000	0
26	31266	2	3	1	3	3	3	11	6000	0
45	31263	2	2	1	1	999	999	15	500	0
45	31263	2	2	1	1	999	999	15	1000	0
45	31263	2	2	1	1	999	999	15	2000	0
45	31263	2	2	1	1	999	999	15	3000	0
45	31263	2	2	1	1	999	999	15	4000	0
45	31263	2	2	1	1	999	999	15	6000	0
38	31262	1	3	2	3	2	3	90	500	0
38	31262	1	3	2	3	2	3	90	1000	0
38	31262	1	3	2	3	2	3	90	2000	0
38	31262	1	3	2	3	2	3	90	3000	0
38	31262	1	3	2	3	2	3	90	4000	0
38	31262	1	3	2	3	2	3	90	6000	0
30	31257	1	3	1	1	3	3	11	500	0
30	31257	1	3	1	1	3	3	11	1000	0
30	31257	1	3	1	1	3	3	11	2000	0
30	31257	1	3	1	1	3	3	11	3000	0
30	31257	1	3	1	1	3	3	11	4000	0
30	31257	1	3	1	1	3	3	11	6000	0
41	31254	1	2	1	3	3	3	11	500	0
41	31254	1	2	1	3	3	3	11	1000	0
41	31254	1	2	1	3	3	3	11	2000	0
41	31254	1	2	1	3	3	3	11	3000	0
41	31254	1	2	1	3	3	3	11	4000	0
41	31254	1	2	1	3	3	3	11	6000	0
31	31253	1	3	1	3	3	2	16	500	0
31	31253	1	3	1	3	3	2	16	1000	0
31	31253	1	3	1	3	3	2	16	2000	0
31	31253	1	3	1	3	3	2	16	3000	0
31	31253	1	3	1	3	3	2	16	4000	0
31	31253	1	3	1	3	3	2	16	6000	0
24	31252	2	3	1	3	999	999	11	500	0
24	31252	2	3	1	3	999	999	11	1000	0
24	31252	2	3	1	3	999	999	11	2000	0
24	31252	2	3	1	3	999	999	11	3000	0
24	31252	2	3	1	3	999	999	11	4000	0
24	31252	2	3	1	3	999	999	11	6000	0
34	31249	2	4	1	3	999	999	76	500	0
34	31249	2	4	1	3	999	999	76	1000	0
34	31249	2	4	1	3	999	999	76	2000	0
34	31249	2	4	1	3	999	999	76	3000	0
34	31249	2	4	1	3	999	999	76	4000	0
34	31249	2	4	1	3	999	999	76	6000	0
27	31248	2	3	1	3	999	999	12	500	0
27	31248	2	3	1	3	999	999	12	1000	0
27	31248	2	3	1	3	999	999	12	2000	0
27	31248	2	3	1	3	999	999	12	3000	0
27	31248	2	3	1	3	999	999	12	4000	0
27	31248	2	3	1	3	999	999	12	6000	0
34	31247	2	3	1	3	999	999	14	500	0
34	31247	2	3	1	3	999	999	14	1000	0
34	31247	2	3	1	3	999	999	14	2000	0
34	31247	2	3	1	3	999	999	14	3000	0
34	31247	2	3	1	3	999	999	14	4000	0
34	31247	2	3	1	3	999	999	14	6000	0
37	31246	2	3	1	3	999	999	44	500	0
37	31246	2	3	1	3	999	999	44	1000	0
37	31246	2	3	1	3	999	999	44	2000	0
37	31246	2	3	1	3	999	999	44	3000	0
37	31246	2	3	1	3	999	999	44	4000	0
37	31246	2	3	1	3	999	999	44	6000	0
35	31245	1	3	1	3	999	999	11	500	0
35	31245	1	3	1	3	999	999	11	1000	0
35	31245	1	3	1	3	999	999	11	2000	0
35	31245	1	3	1	3	999	999	11	3000	0
35	31245	1	3	1	3	999	999	11	4000	0
35	31245	1	3	1	3	999	999	11	6000	0
37	31244	2	3	1	3	3	3	19	500	0
37	31244	2	3	1	3	3	3	19	1000	0
37	31244	2	3	1	3	3	3	19	2000	0
37	31244	2	3	1	3	3	3	19	3000	0
37	31244	2	3	1	3	3	3	19	4000	0
37	31244	2	3	1	3	3	3	19	6000	0
19	31243	2	2	1	3	3	3	90	500	0
19	31243	2	2	1	3	3	3	90	1000	0
19	31243	2	2	1	3	3	3	90	2000	0
19	31243	2	2	1	3	3	3	90	3000	0
19	31243	2	2	1	3	3	3	90	4000	0
19	31243	2	2	1	3	3	3	90	6000	0
27	31241	2	3	2	3	2	2	90	1000	1
27	31241	2	3	2	3	2	2	90	500	0
27	31241	2	3	2	3	2	2	90	2000	0
27	31241	2	3	2	3	2	2	90	3000	0
27	31241	2	3	2	3	2	2	90	4000	0
27	31241	2	3	2	3	2	2	90	6000	0
34	31240	2	3	1	3	999	999	12	500	0
34	31240	2	3	1	3	999	999	12	1000	0
34	31240	2	3	1	3	999	999	12	2000	0
34	31240	2	3	1	3	999	999	12	3000	0
34	31240	2	3	1	3	999	999	12	4000	0
34	31240	2	3	1	3	999	999	12	6000	0
26	31235	2	3	1	3	3	3	16	500	0
26	31235	2	3	1	3	3	3	16	1000	0
26	31235	2	3	1	3	3	3	16	2000	0
26	31235	2	3	1	3	3	3	16	3000	0
26	31235	2	3	1	3	3	3	16	4000	0
26	31235	2	3	1	3	3	3	16	6000	0
25	31234	2	3	1	3	3	3	90	500	0
25	31234	2	3	1	3	3	3	90	1000	0
25	31234	2	3	1	3	3	3	90	2000	0
25	31234	2	3	1	3	3	3	90	3000	0
25	31234	2	3	1	3	3	3	90	4000	0
25	31234	2	3	1	3	3	3	90	6000	0
22	31230	1	3	1	3	999	999	90	500	0
22	31230	1	3	1	3	999	999	90	1000	0
22	31230	1	3	1	3	999	999	90	2000	0
22	31230	1	3	1	3	999	999	90	3000	0
22	31230	1	3	1	3	999	999	90	4000	0
22	31230	1	3	1	3	999	999	90	6000	0
26	31228	2	3	2	1	3	3	14	500	0
26	31228	2	3	2	1	3	3	14	1000	0
26	31228	2	3	2	1	3	3	14	2000	0
26	31228	2	3	2	1	3	3	14	3000	0
26	31228	2	3	2	1	3	3	14	4000	0
26	31228	2	3	2	1	3	3	14	6000	0
29	31227	2	3	1	3	999	999	16	500	0
29	31227	2	3	1	3	999	999	16	1000	0
29	31227	2	3	1	3	999	999	16	2000	0
29	31227	2	3	1	3	999	999	16	3000	0
29	31227	2	3	1	3	999	999	16	4000	0
29	31227	2	3	1	3	999	999	16	6000	0
33	31226	1	2	1	3	999	999	16	500	0
33	31226	1	2	1	3	999	999	16	1000	0
33	31226	1	2	1	3	999	999	16	2000	0
33	31226	1	2	1	3	999	999	16	3000	0
33	31226	1	2	1	3	999	999	16	4000	0
33	31226	1	2	1	3	999	999	16	6000	0
26	31225	1	2	1	3	3	3	19	500	0
26	31225	1	2	1	3	3	3	19	1000	0
26	31225	1	2	1	3	3	3	19	2000	0
26	31225	1	2	1	3	3	3	19	3000	0
26	31225	1	2	1	3	3	3	19	4000	0
26	31225	1	2	1	3	3	3	19	6000	0
33	31224	2	3	1	3	3	2	18	500	0
33	31224	2	3	1	3	3	2	18	1000	0
33	31224	2	3	1	3	3	2	18	2000	0
33	31224	2	3	1	3	3	2	18	3000	0
33	31224	2	3	1	3	3	2	18	4000	0
33	31224	2	3	1	3	3	2	18	6000	0
38	31223	1	4	1	3	999	999	13	500	0
38	31223	1	4	1	3	999	999	13	1000	0
38	31223	1	4	1	3	999	999	13	2000	0
38	31223	1	4	1	3	999	999	13	3000	0
38	31223	1	4	1	3	999	999	13	4000	0
38	31223	1	4	1	3	999	999	13	6000	0
46	31222	2	2	1	3	3	2	16	500	0
46	31222	2	2	1	3	3	2	16	1000	0
46	31222	2	2	1	3	3	2	16	2000	0
46	31222	2	2	1	3	3	2	16	3000	0
46	31222	2	2	1	3	3	2	16	4000	0
46	31222	2	2	1	3	3	2	16	6000	0
44	31221	1	2	1	3	999	999	61	500	0
44	31221	1	2	1	3	999	999	61	1000	0
44	31221	1	2	1	3	999	999	61	2000	0
44	31221	1	2	1	3	999	999	61	3000	0
44	31221	1	2	1	3	999	999	61	4000	0
44	31221	1	2	1	3	999	999	61	6000	0
29	31220	1	3	2	1	3	3	11	500	0
29	31220	1	3	2	1	3	3	11	1000	0
29	31220	1	3	2	1	3	3	11	2000	0
29	31220	1	3	2	1	3	3	11	3000	0
29	31220	1	3	2	1	3	3	11	4000	0
29	31220	1	3	2	1	3	3	11	6000	0
40	31219	1	3	1	1	3	2	12	500	0
40	31219	1	3	1	1	3	2	12	1000	0
40	31219	1	3	1	1	3	2	12	2000	0
40	31219	1	3	1	1	3	2	12	3000	0
40	31219	1	3	1	1	3	2	12	4000	0
40	31219	1	3	1	1	3	2	12	6000	0
36	31218	2	3	1	3	3	3	18	500	0
36	31218	2	3	1	3	3	3	18	1000	0
36	31218	2	3	1	3	3	3	18	2000	0
36	31218	2	3	1	3	3	3	18	3000	0
36	31218	2	3	1	3	3	3	18	4000	0
36	31218	2	3	1	3	3	3	18	6000	0
40	31216	1	4	1	3	999	999	17	500	0
40	31216	1	4	1	3	999	999	17	1000	0
40	31216	1	4	1	3	999	999	17	2000	0
40	31216	1	4	1	3	999	999	17	3000	0
40	31216	1	4	1	3	999	999	17	4000	0
40	31216	1	4	1	3	999	999	17	6000	0
37	31212	2	2	1	1	3	3	13	500	0
37	31212	2	2	1	1	3	3	13	1000	0
37	31212	2	2	1	1	3	3	13	2000	0
37	31212	2	2	1	1	3	3	13	3000	0
37	31212	2	2	1	1	3	3	13	4000	0
37	31212	2	2	1	1	3	3	13	6000	0
29	31210	1	2	2	3	3	2	90	500	0
29	31210	1	2	2	3	3	2	90	1000	0
29	31210	1	2	2	3	3	2	90	2000	0
29	31210	1	2	2	3	3	2	90	3000	0
29	31210	1	2	2	3	3	2	90	4000	0
29	31210	1	2	2	3	3	2	90	6000	0
43	31209	1	2	1	3	999	999	16	500	0
43	31209	1	2	1	3	999	999	16	1000	0
43	31209	1	2	1	3	999	999	16	2000	0
43	31209	1	2	1	3	999	999	16	3000	0
43	31209	1	2	1	3	999	999	16	4000	0
43	31209	1	2	1	3	999	999	16	6000	0
41	31207	1	2	1	1	3	3	19	500	0
41	31207	1	2	1	1	3	3	19	1000	0
41	31207	1	2	1	1	3	3	19	2000	0
41	31207	1	2	1	1	3	3	19	3000	0
41	31207	1	2	1	1	3	3	19	4000	0
41	31207	1	2	1	1	3	3	19	6000	0
38	31202	1	2	1	1	3	2	16	500	0
38	31202	1	2	1	1	3	2	16	1000	0
38	31202	1	2	1	1	3	2	16	2000	0
38	31202	1	2	1	1	3	2	16	3000	0
38	31202	1	2	1	1	3	2	16	4000	0
38	31202	1	2	1	1	3	2	16	6000	0
33	31200	1	3	1	1	999	999	11	500	0
33	31200	1	3	1	1	999	999	11	1000	0
33	31200	1	3	1	1	999	999	11	2000	0
33	31200	1	3	1	1	999	999	11	3000	0
33	31200	1	3	1	1	999	999	11	4000	0
33	31200	1	3	1	1	999	999	11	6000	0
30	31199	2	3	1	1	3	3	11	500	0
30	31199	2	3	1	1	3	3	11	1000	0
30	31199	2	3	1	1	3	3	11	2000	0
30	31199	2	3	1	1	3	3	11	3000	0
30	31199	2	3	1	1	3	3	11	4000	0
30	31199	2	3	1	1	3	3	11	6000	0
32	31198	2	3	1	3	3	3	75	500	0
32	31198	2	3	1	3	3	3	75	1000	0
32	31198	2	3	1	3	3	3	75	2000	0
32	31198	2	3	1	3	3	3	75	3000	0
32	31198	2	3	1	3	3	3	75	4000	0
32	31198	2	3	1	3	3	3	75	6000	0
28	31195	2	3	1	3	999	999	14	500	0
28	31195	2	3	1	3	999	999	14	1000	0
28	31195	2	3	1	3	999	999	14	2000	0
28	31195	2	3	1	3	999	999	14	3000	0
28	31195	2	3	1	3	999	999	14	4000	0
28	31195	2	3	1	3	999	999	14	6000	0
30	31194	2	3	1	3	999	999	18	500	0
30	31194	2	3	1	3	999	999	18	1000	0
30	31194	2	3	1	3	999	999	18	2000	0
30	31194	2	3	1	3	999	999	18	3000	0
30	31194	2	3	1	3	999	999	18	4000	0
30	31194	2	3	1	3	999	999	18	6000	0
40	31192	1	3	1	3	999	999	11	500	0
40	31192	1	3	1	3	999	999	11	1000	0
40	31192	1	3	1	3	999	999	11	2000	0
40	31192	1	3	1	3	999	999	11	3000	0
40	31192	1	3	1	3	999	999	11	4000	0
40	31192	1	3	1	3	999	999	11	6000	0
44	31191	1	2	1	3	3	3	90	500	0
44	31191	1	2	1	3	3	3	90	1000	0
44	31191	1	2	1	3	3	3	90	2000	0
44	31191	1	2	1	3	3	3	90	3000	0
44	31191	1	2	1	3	3	3	90	4000	0
44	31191	1	2	1	3	3	3	90	6000	0
50	31190	2	3	2	1	3	3	11	500	0
50	31190	2	3	2	1	3	3	11	1000	0
50	31190	2	3	2	1	3	3	11	2000	0
50	31190	2	3	2	1	3	3	11	3000	0
50	31190	2	3	2	1	3	3	11	4000	0
50	31190	2	3	2	1	3	3	11	6000	0
20	31187	1	3	1	1	3	3	17	500	0
20	31187	1	3	1	1	3	3	17	1000	0
20	31187	1	3	1	1	3	3	17	2000	0
20	31187	1	3	1	1	3	3	17	3000	0
20	31187	1	3	1	1	3	3	17	4000	0
20	31187	1	3	1	1	3	3	17	6000	0
23	31183	2	3	1	3	3	3	90	500	0
23	31183	2	3	1	3	3	3	90	1000	0
23	31183	2	3	1	3	3	3	90	2000	0
23	31183	2	3	1	3	3	3	90	3000	0
23	31183	2	3	1	3	3	3	90	4000	0
23	31183	2	3	1	3	3	3	90	6000	0
44	31182	1	3	1	1	999	999	13	500	0
44	31182	1	3	1	1	999	999	13	1000	0
44	31182	1	3	1	1	999	999	13	2000	0
44	31182	1	3	1	1	999	999	13	3000	0
44	31182	1	3	1	1	999	999	13	4000	0
44	31182	1	3	1	1	999	999	13	6000	0
39	31181	2	2	1	3	999	999	90	500	0
39	31181	2	2	1	3	999	999	90	1000	0
39	31181	2	2	1	3	999	999	90	2000	0
39	31181	2	2	1	3	999	999	90	3000	0
39	31181	2	2	1	3	999	999	90	4000	0
39	31181	2	2	1	3	999	999	90	6000	0
34	31177	1	3	1	3	3	3	11	500	0
34	31177	1	3	1	3	3	3	11	1000	0
34	31177	1	3	1	3	3	3	11	2000	0
34	31177	1	3	1	3	3	3	11	3000	0
34	31177	1	3	1	3	3	3	11	4000	0
34	31177	1	3	1	3	3	3	11	6000	0
47	31175	1	3	1	1	3	3	11	500	0
47	31175	1	3	1	1	3	3	11	1000	0
47	31175	1	3	1	1	3	3	11	2000	0
47	31175	1	3	1	1	3	3	11	3000	0
47	31175	1	3	1	1	3	3	11	4000	0
47	31175	1	3	1	1	3	3	11	6000	0
24	31174	2	3	2	3	3	2	90	500	0
24	31174	2	3	2	3	3	2	90	1000	0
24	31174	2	3	2	3	3	2	90	2000	0
24	31174	2	3	2	3	3	2	90	3000	0
24	31174	2	3	2	3	3	2	90	4000	0
24	31174	2	3	2	3	3	2	90	6000	0
31	31173	1	3	1	3	3	3	11	500	0
31	31173	1	3	1	3	3	3	11	1000	0
31	31173	1	3	1	3	3	3	11	2000	0
31	31173	1	3	1	3	3	3	11	3000	0
31	31173	1	3	1	3	3	3	11	4000	0
31	31173	1	3	1	3	3	3	11	6000	0
26	31172	2	3	1	3	999	999	17	500	0
26	31172	2	3	1	3	999	999	17	1000	0
26	31172	2	3	1	3	999	999	17	2000	0
26	31172	2	3	1	3	999	999	17	3000	0
26	31172	2	3	1	3	999	999	17	4000	0
26	31172	2	3	1	3	999	999	17	6000	0
29	31171	2	3	1	3	3	3	12	500	0
29	31171	2	3	1	3	3	3	12	1000	0
29	31171	2	3	1	3	3	3	12	2000	0
29	31171	2	3	1	3	3	3	12	3000	0
29	31171	2	3	1	3	3	3	12	4000	0
29	31171	2	3	1	3	3	3	12	6000	0
36	31170	2	3	1	3	3	3	11	500	0
36	31170	2	3	1	3	3	3	11	1000	0
36	31170	2	3	1	3	3	3	11	2000	0
36	31170	2	3	1	3	3	3	11	3000	0
36	31170	2	3	1	3	3	3	11	4000	0
36	31170	2	3	1	3	3	3	11	6000	0
37	31164	2	3	1	3	999	999	90	500	0
37	31164	2	3	1	3	999	999	90	1000	0
37	31164	2	3	1	3	999	999	90	2000	0
37	31164	2	3	1	3	999	999	90	3000	0
37	31164	2	3	1	3	999	999	90	4000	0
37	31164	2	3	1	3	999	999	90	6000	0
37	31161	2	3	1	3	999	999	12	500	0
37	31161	2	3	1	3	999	999	12	1000	0
37	31161	2	3	1	3	999	999	12	2000	0
37	31161	2	3	1	3	999	999	12	3000	0
37	31161	2	3	1	3	999	999	12	4000	0
37	31161	2	3	1	3	999	999	12	6000	0
32	31160	1	3	1	1	3	2	12	500	0
32	31160	1	3	1	1	3	2	12	1000	0
32	31160	1	3	1	1	3	2	12	2000	0
32	31160	1	3	1	1	3	2	12	3000	0
32	31160	1	3	1	1	3	2	12	4000	0
32	31160	1	3	1	1	3	2	12	6000	0
20	31159	2	3	1	3	3	3	83	500	0
20	31159	2	3	1	3	3	3	83	1000	0
20	31159	2	3	1	3	3	3	83	2000	0
20	31159	2	3	1	3	3	3	83	3000	0
20	31159	2	3	1	3	3	3	83	4000	0
20	31159	2	3	1	3	3	3	83	6000	0
25	31158	1	2	1	3	3	3	12	500	0
25	31158	1	2	1	3	3	3	12	1000	0
25	31158	1	2	1	3	3	3	12	2000	0
25	31158	1	2	1	3	3	3	12	3000	0
25	31158	1	2	1	3	3	3	12	4000	0
25	31158	1	2	1	3	3	3	12	6000	0
46	31157	2	2	1	3	3	3	12	500	0
46	31157	2	2	1	3	3	3	12	1000	0
46	31157	2	2	1	3	3	3	12	2000	0
46	31157	2	2	1	3	3	3	12	3000	0
46	31157	2	2	1	3	3	3	12	4000	0
46	31157	2	2	1	3	3	3	12	6000	0
23	31156	1	3	2	1	3	2	90	500	0
23	31156	1	3	2	1	3	2	90	1000	0
23	31156	1	3	2	1	3	2	90	2000	0
23	31156	1	3	2	1	3	2	90	3000	0
23	31156	1	3	2	1	3	2	90	4000	0
23	31156	1	3	2	1	3	2	90	6000	0
32	31155	1	3	1	3	3	2	41	500	0
32	31155	1	3	1	3	3	2	41	1000	0
32	31155	1	3	1	3	3	2	41	2000	0
32	31155	1	3	1	3	3	2	41	3000	0
32	31155	1	3	1	3	3	2	41	4000	0
32	31155	1	3	1	3	3	2	41	6000	0
33	31154	1	2	1	3	999	999	11	500	0
33	31154	1	2	1	3	999	999	11	1000	0
33	31154	1	2	1	3	999	999	11	2000	0
33	31154	1	2	1	3	999	999	11	3000	0
33	31154	1	2	1	3	999	999	11	4000	0
33	31154	1	2	1	3	999	999	11	6000	0
28	31152	2	3	1	1	999	999	15	500	0
28	31152	2	3	1	1	999	999	15	1000	0
28	31152	2	3	1	1	999	999	15	2000	0
28	31152	2	3	1	1	999	999	15	3000	0
28	31152	2	3	1	1	999	999	15	4000	0
28	31152	2	3	1	1	999	999	15	6000	0
20	31150	2	2	1	3	3	3	90	500	0
20	31150	2	2	1	3	3	3	90	1000	0
20	31150	2	2	1	3	3	3	90	2000	0
20	31150	2	2	1	3	3	3	90	3000	0
20	31150	2	2	1	3	3	3	90	4000	0
20	31150	2	2	1	3	3	3	90	6000	0
25	31148	2	3	2	3	3	2	12	500	0
25	31148	2	3	2	3	3	2	12	1000	0
25	31148	2	3	2	3	3	2	12	2000	0
25	31148	2	3	2	3	3	2	12	3000	0
25	31148	2	3	2	3	3	2	12	4000	0
25	31148	2	3	2	3	3	2	12	6000	0
22	31147	2	2	1	3	999	999	19	500	0
22	31147	2	2	1	3	999	999	19	1000	0
22	31147	2	2	1	3	999	999	19	2000	0
22	31147	2	2	1	3	999	999	19	3000	0
22	31147	2	2	1	3	999	999	19	4000	0
22	31147	2	2	1	3	999	999	19	6000	0
25	31146	1	2	1	1	3	3	12	500	0
25	31146	1	2	1	1	3	3	12	1000	0
25	31146	1	2	1	1	3	3	12	2000	0
25	31146	1	2	1	1	3	3	12	3000	0
25	31146	1	2	1	1	3	3	12	4000	0
25	31146	1	2	1	1	3	3	12	6000	0
42	31145	2	4	1	3	3	3	19	500	0
42	31145	2	4	1	3	3	3	19	1000	0
42	31145	2	4	1	3	3	3	19	2000	0
42	31145	2	4	1	3	3	3	19	3000	0
42	31145	2	4	1	3	3	3	19	4000	0
42	31145	2	4	1	3	3	3	19	6000	0
32	31144	2	3	2	3	3	2	16	500	0
32	31144	2	3	2	3	3	2	16	1000	0
32	31144	2	3	2	3	3	2	16	2000	0
32	31144	2	3	2	3	3	2	16	3000	0
32	31144	2	3	2	3	3	2	16	4000	0
32	31144	2	3	2	3	3	2	16	6000	0
32	31143	1	2	1	3	3	3	13	500	0
32	31143	1	2	1	3	3	3	13	1000	0
32	31143	1	2	1	3	3	3	13	2000	0
32	31143	1	2	1	3	3	3	13	3000	0
32	31143	1	2	1	3	3	3	13	4000	0
32	31143	1	2	1	3	3	3	13	6000	0
40	31140	1	3	1	3	999	999	17	500	0
40	31140	1	3	1	3	999	999	17	1000	0
40	31140	1	3	1	3	999	999	17	2000	0
40	31140	1	3	1	3	999	999	17	3000	0
40	31140	1	3	1	3	999	999	17	4000	0
40	31140	1	3	1	3	999	999	17	6000	0
46	31139	1	2	1	3	999	999	90	500	0
46	31139	1	2	1	3	999	999	90	1000	0
46	31139	1	2	1	3	999	999	90	2000	0
46	31139	1	2	1	3	999	999	90	3000	0
46	31139	1	2	1	3	999	999	90	4000	0
46	31139	1	2	1	3	999	999	90	6000	0
43	31138	2	4	1	3	3	3	11	500	0
43	31138	2	4	1	3	3	3	11	1000	0
43	31138	2	4	1	3	3	3	11	2000	0
43	31138	2	4	1	3	3	3	11	3000	0
43	31138	2	4	1	3	3	3	11	4000	0
43	31138	2	4	1	3	3	3	11	6000	0
26	31137	2	2	1	3	3	3	13	500	0
26	31137	2	2	1	3	3	3	13	1000	0
26	31137	2	2	1	3	3	3	13	2000	0
26	31137	2	2	1	3	3	3	13	3000	0
26	31137	2	2	1	3	3	3	13	4000	0
26	31137	2	2	1	3	3	3	13	6000	0
40	31132	2	4	1	3	999	999	18	2000	1
40	31132	2	4	1	3	999	999	18	500	0
40	31132	2	4	1	3	999	999	18	1000	0
40	31132	2	4	1	3	999	999	18	3000	0
40	31132	2	4	1	3	999	999	18	4000	0
40	31132	2	4	1	3	999	999	18	6000	0
44	31130	1	3	2	3	3	2	90	4000	1
44	31130	1	3	2	3	3	2	90	6000	1
44	31130	1	3	2	3	3	2	90	500	0
44	31130	1	3	2	3	3	2	90	1000	0
44	31130	1	3	2	3	3	2	90	2000	0
44	31130	1	3	2	3	3	2	90	3000	0
19	31128	1	3	1	1	3	2	11	500	0
19	31128	1	3	1	1	3	2	11	1000	0
19	31128	1	3	1	1	3	2	11	2000	0
19	31128	1	3	1	1	3	2	11	3000	0
19	31128	1	3	1	1	3	2	11	4000	0
19	31128	1	3	1	1	3	2	11	6000	0
25	31125	2	3	1	3	3	3	17	500	0
25	31125	2	3	1	3	3	3	17	1000	0
25	31125	2	3	1	3	3	3	17	2000	0
25	31125	2	3	1	3	3	3	17	3000	0
25	31125	2	3	1	3	3	3	17	4000	0
25	31125	2	3	1	3	3	3	17	6000	0
35	31124	2	4	1	3	999	999	12	500	0
35	31124	2	4	1	3	999	999	12	1000	0
35	31124	2	4	1	3	999	999	12	2000	0
35	31124	2	4	1	3	999	999	12	3000	0
35	31124	2	4	1	3	999	999	12	4000	0
35	31124	2	4	1	3	999	999	12	6000	0
23	31123	2	2	1	3	3	3	11	500	0
23	31123	2	2	1	3	3	3	11	1000	0
23	31123	2	2	1	3	3	3	11	2000	0
23	31123	2	2	1	3	3	3	11	3000	0
23	31123	2	2	1	3	3	3	11	4000	0
23	31123	2	2	1	3	3	3	11	6000	0
40	31122	1	3	1	3	3	2	12	500	0
40	31122	1	3	1	3	3	2	12	1000	0
40	31122	1	3	1	3	3	2	12	2000	0
40	31122	1	3	1	3	3	2	12	3000	0
40	31122	1	3	1	3	3	2	12	4000	0
40	31122	1	3	1	3	3	2	12	6000	0
25	31117	1	3	1	3	3	3	11	500	0
25	31117	1	3	1	3	3	3	11	1000	0
25	31117	1	3	1	3	3	3	11	2000	0
25	31117	1	3	1	3	3	3	11	3000	0
25	31117	1	3	1	3	3	3	11	4000	0
25	31117	1	3	1	3	3	3	11	6000	0
48	31113	1	1	1	3	3	3	12	4000	1
48	31113	1	1	1	3	3	3	12	500	0
48	31113	1	1	1	3	3	3	12	1000	0
48	31113	1	1	1	3	3	3	12	2000	0
48	31113	1	1	1	3	3	3	12	3000	0
48	31113	1	1	1	3	3	3	12	6000	0
29	31106	2	4	1	3	3	3	90	500	0
29	31106	2	4	1	3	3	3	90	1000	0
29	31106	2	4	1	3	3	3	90	2000	0
29	31106	2	4	1	3	3	3	90	3000	0
29	31106	2	4	1	3	3	3	90	4000	0
29	31106	2	4	1	3	3	3	90	6000	0
31	31101	1	3	1	1	999	999	17	500	0
31	31101	1	3	1	1	999	999	17	1000	0
31	31101	1	3	1	1	999	999	17	2000	0
31	31101	1	3	1	1	999	999	17	3000	0
31	31101	1	3	1	1	999	999	17	4000	0
31	31101	1	3	1	1	999	999	17	6000	0
26	31096	1	2	1	3	999	999	17	500	0
26	31096	1	2	1	3	999	999	17	1000	0
26	31096	1	2	1	3	999	999	17	2000	0
26	31096	1	2	1	3	999	999	17	3000	0
26	31096	1	2	1	3	999	999	17	4000	0
26	31096	1	2	1	3	999	999	17	6000	0
41	31095	1	3	1	1	999	999	18	500	0
41	31095	1	3	1	1	999	999	18	1000	0
41	31095	1	3	1	1	999	999	18	2000	0
41	31095	1	3	1	1	999	999	18	3000	0
41	31095	1	3	1	1	999	999	18	4000	0
41	31095	1	3	1	1	999	999	18	6000	0
33	31094	1	3	1	1	3	3	11	500	0
33	31094	1	3	1	1	3	3	11	1000	0
33	31094	1	3	1	1	3	3	11	2000	0
33	31094	1	3	1	1	3	3	11	3000	0
33	31094	1	3	1	1	3	3	11	4000	0
33	31094	1	3	1	1	3	3	11	6000	0
34	31092	1	3	1	3	999	999	74	500	0
34	31092	1	3	1	3	999	999	74	1000	0
34	31092	1	3	1	3	999	999	74	2000	0
34	31092	1	3	1	3	999	999	74	3000	0
34	31092	1	3	1	3	999	999	74	4000	0
34	31092	1	3	1	3	999	999	74	6000	0
20	31083	2	3	1	3	3	2	90	500	0
20	31083	2	3	1	3	3	2	90	1000	0
20	31083	2	3	1	3	3	2	90	2000	0
20	31083	2	3	1	3	3	2	90	3000	0
20	31083	2	3	1	3	3	2	90	4000	0
20	31083	2	3	1	3	3	2	90	6000	0
41	31080	2	3	1	3	999	999	11	500	0
41	31080	2	3	1	3	999	999	11	1000	0
41	31080	2	3	1	3	999	999	11	2000	0
41	31080	2	3	1	3	999	999	11	3000	0
41	31080	2	3	1	3	999	999	11	4000	0
41	31080	2	3	1	3	999	999	11	6000	0
31	31078	2	3	1	1	999	999	91	500	0
31	31078	2	3	1	1	999	999	91	1000	0
31	31078	2	3	1	1	999	999	91	2000	0
31	31078	2	3	1	1	999	999	91	3000	0
31	31078	2	3	1	1	999	999	91	4000	0
31	31078	2	3	1	1	999	999	91	6000	0
28	31076	2	3	1	3	999	999	17	500	0
28	31076	2	3	1	3	999	999	17	1000	0
28	31076	2	3	1	3	999	999	17	2000	0
28	31076	2	3	1	3	999	999	17	3000	0
28	31076	2	3	1	3	999	999	17	4000	0
28	31076	2	3	1	3	999	999	17	6000	0
44	31074	1	2	1	3	3	3	11	500	0
44	31074	1	2	1	3	3	3	11	1000	0
44	31074	1	2	1	3	3	3	11	2000	0
44	31074	1	2	1	3	3	3	11	3000	0
44	31074	1	2	1	3	3	3	11	4000	0
44	31074	1	2	1	3	3	3	11	6000	0
37	31071	1	3	2	3	3	2	90	500	0
37	31071	1	3	2	3	3	2	90	1000	0
37	31071	1	3	2	3	3	2	90	2000	0
37	31071	1	3	2	3	3	2	90	3000	0
37	31071	1	3	2	3	3	2	90	4000	0
37	31071	1	3	2	3	3	2	90	6000	0
25	31070	2	4	1	3	3	3	17	500	0
25	31070	2	4	1	3	3	3	17	1000	0
25	31070	2	4	1	3	3	3	17	2000	0
25	31070	2	4	1	3	3	3	17	3000	0
25	31070	2	4	1	3	3	3	17	4000	0
25	31070	2	4	1	3	3	3	17	6000	0
25	31068	1	3	1	3	3	2	90	500	0
25	31068	1	3	1	3	3	2	90	1000	0
25	31068	1	3	1	3	3	2	90	2000	0
25	31068	1	3	1	3	3	2	90	3000	0
25	31068	1	3	1	3	3	2	90	4000	0
25	31068	1	3	1	3	3	2	90	6000	0
39	31067	2	2	1	3	3	3	14	500	0
39	31067	2	2	1	3	3	3	14	1000	0
39	31067	2	2	1	3	3	3	14	2000	0
39	31067	2	2	1	3	3	3	14	3000	0
39	31067	2	2	1	3	3	3	14	4000	0
39	31067	2	2	1	3	3	3	14	6000	0
45	31064	2	3	1	3	999	999	16	500	0
45	31064	2	3	1	3	999	999	16	1000	0
45	31064	2	3	1	3	999	999	16	2000	0
45	31064	2	3	1	3	999	999	16	3000	0
45	31064	2	3	1	3	999	999	16	4000	0
45	31064	2	3	1	3	999	999	16	6000	0
46	31063	1	3	1	3	999	999	44	1000	1
46	31063	1	3	1	3	999	999	44	2000	1
46	31063	1	3	1	3	999	999	44	500	0
46	31063	1	3	1	3	999	999	44	3000	0
46	31063	1	3	1	3	999	999	44	4000	0
46	31063	1	3	1	3	999	999	44	6000	0
29	31062	1	3	1	1	3	2	12	500	0
29	31062	1	3	1	1	3	2	12	1000	0
29	31062	1	3	1	1	3	2	12	2000	0
29	31062	1	3	1	1	3	2	12	3000	0
29	31062	1	3	1	1	3	2	12	4000	0
29	31062	1	3	1	1	3	2	12	6000	0
29	31060	2	3	1	3	3	3	11	500	0
29	31060	2	3	1	3	3	3	11	1000	0
29	31060	2	3	1	3	3	3	11	2000	0
29	31060	2	3	1	3	3	3	11	3000	0
29	31060	2	3	1	3	3	3	11	4000	0
29	31060	2	3	1	3	3	3	11	6000	0
29	31054	2	3	1	3	3	3	12	500	0
29	31054	2	3	1	3	3	3	12	1000	0
29	31054	2	3	1	3	3	3	12	2000	0
29	31054	2	3	1	3	3	3	12	3000	0
29	31054	2	3	1	3	3	3	12	4000	0
29	31054	2	3	1	3	3	3	12	6000	0
45	31052	2	3	1	1	3	3	12	500	0
45	31052	2	3	1	1	3	3	12	1000	0
45	31052	2	3	1	1	3	3	12	2000	0
45	31052	2	3	1	1	3	3	12	3000	0
45	31052	2	3	1	1	3	3	12	4000	0
45	31052	2	3	1	1	3	3	12	6000	0
37	31051	1	3	1	3	999	999	17	500	0
37	31051	1	3	1	3	999	999	17	1000	0
37	31051	1	3	1	3	999	999	17	2000	0
37	31051	1	3	1	3	999	999	17	3000	0
37	31051	1	3	1	3	999	999	17	4000	0
37	31051	1	3	1	3	999	999	17	6000	0
45	31050	1	2	2	3	3	3	14	500	0
45	31050	1	2	2	3	3	3	14	1000	0
45	31050	1	2	2	3	3	3	14	2000	0
45	31050	1	2	2	3	3	3	14	3000	0
45	31050	1	2	2	3	3	3	14	4000	0
45	31050	1	2	2	3	3	3	14	6000	0
36	31048	1	3	1	1	999	999	18	500	0
36	31048	1	3	1	1	999	999	18	1000	0
36	31048	1	3	1	1	999	999	18	2000	0
36	31048	1	3	1	1	999	999	18	3000	0
36	31048	1	3	1	1	999	999	18	4000	0
36	31048	1	3	1	1	999	999	18	6000	0
23	31047	1	3	1	1	3	3	90	500	0
23	31047	1	3	1	1	3	3	90	1000	0
23	31047	1	3	1	1	3	3	90	2000	0
23	31047	1	3	1	1	3	3	90	3000	0
23	31047	1	3	1	1	3	3	90	4000	0
23	31047	1	3	1	1	3	3	90	6000	0
30	31045	2	3	1	3	999	999	12	500	0
30	31045	2	3	1	3	999	999	12	1000	0
30	31045	2	3	1	3	999	999	12	2000	0
30	31045	2	3	1	3	999	999	12	3000	0
30	31045	2	3	1	3	999	999	12	4000	0
30	31045	2	3	1	3	999	999	12	6000	0
26	31042	1	3	1	3	3	3	11	500	0
26	31042	1	3	1	3	3	3	11	1000	0
26	31042	1	3	1	3	3	3	11	2000	0
26	31042	1	3	1	3	3	3	11	3000	0
26	31042	1	3	1	3	3	3	11	4000	0
26	31042	1	3	1	3	3	3	11	6000	0
27	31040	1	3	1	3	999	999	11	500	0
27	31040	1	3	1	3	999	999	11	1000	0
27	31040	1	3	1	3	999	999	11	2000	0
27	31040	1	3	1	3	999	999	11	3000	0
27	31040	1	3	1	3	999	999	11	4000	0
27	31040	1	3	1	3	999	999	11	6000	0
22	31039	2	3	1	3	999	999	12	500	0
22	31039	2	3	1	3	999	999	12	1000	0
22	31039	2	3	1	3	999	999	12	2000	0
22	31039	2	3	1	3	999	999	12	3000	0
22	31039	2	3	1	3	999	999	12	4000	0
22	31039	2	3	1	3	999	999	12	6000	0
23	31036	2	3	1	1	3	2	62	500	0
23	31036	2	3	1	1	3	2	62	1000	0
23	31036	2	3	1	1	3	2	62	2000	0
23	31036	2	3	1	1	3	2	62	3000	0
23	31036	2	3	1	1	3	2	62	4000	0
23	31036	2	3	1	1	3	2	62	6000	0
32	31034	2	3	1	1	3	2	16	500	0
32	31034	2	3	1	1	3	2	16	1000	0
32	31034	2	3	1	1	3	2	16	2000	0
32	31034	2	3	1	1	3	2	16	3000	0
32	31034	2	3	1	1	3	2	16	4000	0
32	31034	2	3	1	1	3	2	16	6000	0
30	31033	1	3	2	2	3	2	11	2000	1
30	31033	1	3	2	2	3	2	11	3000	1
30	31033	1	3	2	2	3	2	11	4000	1
30	31033	1	3	2	2	3	2	11	500	0
30	31033	1	3	2	2	3	2	11	1000	0
30	31033	1	3	2	2	3	2	11	6000	0
33	31031	1	3	1	1	3	3	12	500	0
33	31031	1	3	1	1	3	3	12	1000	0
33	31031	1	3	1	1	3	3	12	2000	0
33	31031	1	3	1	1	3	3	12	3000	0
33	31031	1	3	1	1	3	3	12	4000	0
33	31031	1	3	1	1	3	3	12	6000	0
38	31030	1	4	1	3	999	999	12	500	0
38	31030	1	4	1	3	999	999	12	1000	0
38	31030	1	4	1	3	999	999	12	2000	0
38	31030	1	4	1	3	999	999	12	3000	0
38	31030	1	4	1	3	999	999	12	4000	0
38	31030	1	4	1	3	999	999	12	6000	0
30	31028	2	3	2	3	3	1	14	500	0
30	31028	2	3	2	3	3	1	14	1000	0
30	31028	2	3	2	3	3	1	14	2000	0
30	31028	2	3	2	3	3	1	14	3000	0
30	31028	2	3	2	3	3	1	14	4000	0
30	31028	2	3	2	3	3	1	14	6000	0
27	31027	1	2	1	3	3	3	17	500	0
27	31027	1	2	1	3	3	3	17	1000	0
27	31027	1	2	1	3	3	3	17	2000	0
27	31027	1	2	1	3	3	3	17	3000	0
27	31027	1	2	1	3	3	3	17	4000	0
27	31027	1	2	1	3	3	3	17	6000	0
30	31025	2	3	1	3	999	999	12	500	0
30	31025	2	3	1	3	999	999	12	1000	0
30	31025	2	3	1	3	999	999	12	2000	0
30	31025	2	3	1	3	999	999	12	3000	0
30	31025	2	3	1	3	999	999	12	4000	0
30	31025	2	3	1	3	999	999	12	6000	0
19	31024	2	2	1	3	3	3	57	500	0
19	31024	2	2	1	3	3	3	57	1000	0
19	31024	2	2	1	3	3	3	57	2000	0
19	31024	2	2	1	3	3	3	57	3000	0
19	31024	2	2	1	3	3	3	57	4000	0
19	31024	2	2	1	3	3	3	57	6000	0
28	31020	2	2	1	3	3	3	11	500	0
28	31020	2	2	1	3	3	3	11	1000	0
28	31020	2	2	1	3	3	3	11	2000	0
28	31020	2	2	1	3	3	3	11	3000	0
28	31020	2	2	1	3	3	3	11	4000	0
28	31020	2	2	1	3	3	3	11	6000	0
22	31019	2	3	1	3	3	3	13	500	0
[truncated: 89,933 more rows]
